# Supplementary material for: A Comparative Study of Short Linear Motif Compositions of the Influenza A Virus Ribonucleoproteins
Source: PLoS One. 2012 Jun 8;7(6):e38637. doi: 10.1371/journal.pone.0038637 (PMC3371030; doi:10.1371/journal.pone.0038637)
Supplement: Information S2 — Lists of avian and mammalian hosts of IAV. Numbers of IAV ribonucleoprotein sequences from each host are included. (XLS) [file pone.0038637.s002.xls]

## Sheet: Mammalian_IAV_hosts
IAV host	PA	PB1	PB2	NP
Canine	51	49	51	65
Cat	4	3	4	4
Cheetah	1	1	1	1
Civet	1	1	1	1
Equine	104	110	107	113
Ferret	1	1	1	0
Giant anteater	0	0	1	0
Leopard	1	0	1	1
Mink	2	2	2	4
Muskrat	1	1	0	1
Pika	6	6	2	6
Raccoon dog	2	2	2	2
Seal	4	3	4	4
Stone marten	1	1	1	1
Swine	877	874	801	1014
Tiger	5	2	3	5
Whale	0	0	0	2
Total	1061	1056	982	1224

## Sheet: Avian_IAV_hosts
IAV host	PA	PB1	PB2	NP
African starling	1	1	1	1
American black duck	22	22	21	21
American coot	5	4	5	4
American green-winged teal	41	40	39	41
American widgeon	35	35	35	35
Anas acuta	0	0	0	2
Anas crecca	1	1	1	1
Anas platyrhynchos	1	1	1	2
aquatic bird	49	49	50	59
arctic tern	1	1	1	0
Ardea cinerea	0	0	0	1
Australian shelduck	1	1	2	1
Avian	97	38	35	37
babbler	1	1	1	1
Baikal teal	1	1	1	1
bald eagle	2	2	1	2
Bar-headed Goose	10	12	10	17
barnacle goose	1	1	1	1
bean goose	1	1	1	1
Bewick's swan	4	4	4	3
bird	5	5	6	6
black bulbul	1	1	1	1
black duck	16	16	16	17
black headed gull	2	2	2	2
black nested grebe	1	1	0	0
black-billed magpie	3	3	3	3
blackbird	1	1	1	1
black-crowned night heron	1	1	1	1
black-headed gull	8	9	4	11
black-legged kittywake	1	0	0	0
black-necked grebe	0	0	1	1
blue goose	1	1	1	1
blue-winged teal	151	147	130	130
Brown-headed Gull	2	2	2	3
budgerigar	0	0	1	1
bufflehead	5	5	5	5
buzzard	1	1	0	1
California gull	1	1	1	1
Canada goose	8	11	11	12
canvasback duck	1	2	2	1
chestnut munia	0	0	0	1
chestnut teal	1	1	1	1
Chicken	924	874	802	1041
Chinese pond heron	0	0	0	1
Chukar	9	8	9	10
cinnamon teal	7	5	6	8
Ck	6	6	12	18
common buzzard	1	0	1	2
common eider	2	2	2	2
common goldeneye	4	3	3	3
common gull	1	1	1	1
common kestrel	0	0	0	1
common magpie	2	2	2	5
common murre	5	5	3	4
common scoter	2	2	2	2
common teal	5	5	4	4
coot	1	1	1	1
crested eagle	1	1	1	1
crested goshawk	1	0	0	1
crested myna	1	1	1	1
crow	3	3	3	3
curlew	1	1	1	1
curlew sandpiper	0	0	0	1
Cygnus cygnus	2	2	2	2
Cygnus olor	15	16	16	22
Daurian starling	0	1	0	1
Dk	0	0	3	3
domestic duck	5	5	4	4
domestic goose	2	1	0	2
domestic green-winged teal	2	2	2	2
domestic mallard	1	0	0	1
double-crested cormorant	1	1	1	1
dove	0	0	0	1
Duck	693	651	620	811
dunlin	3	3	2	2
eagle owl	0	0	0	2
egret	2	2	2	1
Egyptian goose	0	0	1	2
emu	5	5	4	5
eurasian coot	1	1	1	1
Eurasian wigeon	3	3	3	3
falcon	2	2	2	2
fowl	2	2	3	3
gadwall	21	22	21	24
gadwall duck	2	1	2	1
garganey	3	3	3	3
Gf	1	0	0	1
glaucous gull	7	7	1	4
glaucous-winged gull	6	6	0	6
golden mountain thrush	1	1	1	1
golden pheasant	0	1	1	1
goosander	0	0	0	1
Goose	89	74	76	97
gray teal	5	5	5	6
Great black-headed gull	2	0	0	6
great cormorant	1	1	1	1
great crested grebe	4	2	2	4
great egret	1	1	1	1
greater scaup	1	1	1	1
greater white-fronted goose	12	11	12	12
grebe	6	6	6	6
green-winged teal	70	70	68	73
grey heron	3	3	2	4
grey lag goose	2	2	1	2
Gs	0	0	0	1
GSC_chicken	0	1	1	1
GSC_chicken_B	1	1	1	1
guillemot	1	0	0	1
Guinea fowl	36	32	31	36
guinea hen	1	1	1	1
gull	9	10	8	14
harlequin duck	1	1	0	1
Hatay	0	0	0	1
herring gull	14	15	15	17
hooded vulture	0	0	0	1
houbara bustard	1	1	0	1
house crow	0	3	3	4
Japanese quail	1	1	1	1
Japanese white-eye	0	0	1	2
Kalij pheasant	1	1	0	1
king eider	1	1	0	1
knot	2	3	2	3
Korea	1	1	1	1
Korean native chicken	1	1	1	1
large-billed crow	0	1	1	1
laughing gull	17	19	15	15
least sandpiper	6	6	6	6
lesser kestrel	1	1	1	1
lesser scaup	2	2	2	2
lesser snow goose	1	1	0	1
little egret	2	2	3	3
little grebe	1	1	1	1
longtail duck	2	2	2	2
long-tailed shrike	0	1	0	1
magpie	2	2	2	2
magpie robin	2	4	2	4
Mallard	1011	982	875	994
Mallard duck	56	61	59	65
Mergus albellus	0	0	0	2
migratory duck	8	8	3	9
Mongolian gull	2	2	2	2
mottled duck	0	0	0	2
mountain hawk-eagle	1	1	1	1
msllard	1	1	1	1
munia	0	1	0	1
murre	1	0	0	0
Muscovy duck	37	39	36	45
mute swan	7	7	7	9
northern pintail	102	97	99	135
Northern shoveler	156	150	136	136
northern shovelerMissouri	2	2	2	3
open-billed stork	36	38	38	38
ostrich	12	9	9	11
oystercatcher	0	0	0	1
Pacific black duck	3	4	3	4
Pacific golden plover	1	0	0	1
parakeet	2	2	2	2
parrot	0	0	0	1
partridge	2	3	3	3
peacock	1	1	0	1
Pekin duck	2	3	3	4
Pekin robin	1	1	0	0
pelican	2	2	2	2
peregrine	1	1	0	1
peregrine falcon	4	5	5	8
Ph	1	0	0	0
pheasant	14	13	13	16
pied magpie	1	1	1	1
pigeon	10	10	10	11
pink-footed goose	1	1	1	1
pintail	35	31	34	45
pintail duck	22	27	27	26
pochard	1	2	0	2
poultry	5	5	5	5
Qa	0	0	1	1
quail	57	52	52	73
red crested pochard	1	1	1	1
red knot	16	17	14	13
red-billed starling	0	0	0	1
redhead	1	1	1	1
red-headed duck	4	3	5	3
red-necked stint	15	16	15	15
red-winged tinamou	0	0	1	1
rhea	2	2	2	2
ring-necked duck	13	12	13	12
ring-billed gull	2	1	1	3
robin	0	0	1	0
rock dove	2	2	2	2
rook	1	1	1	1
rosy-billed pochard	5	5	5	5
ruddy duck	1	1	1	1
ruddy shelduck	4	3	3	3
ruddy turnstone	229	248	202	169
rufous-necked stint	3	2	2	3
sabines gull	1	0	0	0
saker falcon	1	1	1	1
sanderling	13	15	12	13
scaly-breasted munia	2	0	1	3
SCk	1	1	0	1
semi-palmated sandpiper	2	4	1	2
sharp-tailed sandpiper	2	2	2	2
shearwater	4	6	6	6
shorebird	32	30	29	32
shoveler	4	4	4	5
shrike	1	1	1	1
Silky Chicken	1	5	1	6
silver gull	1	1	0	1
Silver Pheasant	0	1	1	1
slaty-backed gull	3	2	3	3
smew	0	0	0	1
snow goose	5	5	5	5
softbill	1	1	2	1
sooty tern	1	1	1	1
spot-billed duck	12	11	6	11
spur-winged goose	3	0	3	1
starling	3	3	3	3
Steller's eider	12	13	0	7
swan	6	4	5	6
teal	8	10	9	12
tern	4	3	1	5
Tern	1	1	1	1
thick-billed murre	8	8	0	9
tree sparrow	6	8	7	8
tufted duck	4	3	1	8
tundra swan	5	5	4	5
turkey	167	173	145	183
turnstone	1	1	1	1
watercock	0	0	0	1
watercoot	1	1	0	1
water fowl	9	8	8	7
wedge-tailed shearwater	3	3	3	3
western grebe	1	1	1	1
whiskered tern	1	1	1	1
whistling swan	1	2	2	2
white front goose	3	3	3	3
white-backed munia	1	1	2	2
whitefronted goose	2	2	2	1
white-winged scoter	1	1	1	1
whooper swan	16	14	12	15
widgeon	3	3	3	3
wild bird	9	8	9	9
wild duck	47	46	40	56
wood duck	3	3	3	4
yellow-headed Amazon	1	1	1	1
Total	4857	4672	4271	5152
