# Supplementary material for: A Comparative Study of Short Linear Motif Compositions of the Influenza A Virus Ribonucleoproteins
Source: PLoS One. 2012 Jun 8;7(6):e38637. doi: 10.1371/journal.pone.0038637 (PMC3371030; doi:10.1371/journal.pone.0038637)
Supplement: Information S4 — Information of 96 SLiMs used in this study. (TXT) [file pone.0038637.s004.txt]

LIG_WRPW_1	[WFY]RP[WFY].{0,7}$
LIG_EH_1	.NPF.
LIG_AP2alpha_2	DP[FW]
LIG_CtBP	[PG][LVIPME][DENS]L[VASTRGE]
LIG_Rb_LxCxE_1	[LI].C.[DE]
LIG_PDZ_Class_1	...[ST].[ACVILF]$
LIG_PTAP_UEV_1	.P[TS]AP.
LIG_CYCLIN_1	[RK].L.{0,1}[FYLIVMP]
LIG_NRBOX	[^P]L[^P][^P]LL[^P]
LIG_PAM2_1	..[LFP][NS][PIVTAFL].A..(([FY].[PYLF])|(W..)).
LIG_RGD	RGD
LIG_EVH1_1	[FILVY].{0,1}P.[PAILSK]P
LIG_TRAF6	..P.E..[FYWHDE].
LIG_PCNA	((^.{0,3})|(Q)).[^FHWY][ILM][^P][^FHILVWYP][DHFM][FMY]..
LIG_PTB_Apo_2	(.[^P].NP.[FY].)|(.[ILVMFY].N..[FY].)
LIG_Clathr_ClatBox_1	L[IVLMF].[IVLMF][DE]
LIG_HCF-1_HBM_1	[DE]H.Y
LIG_WW_1	PP.Y
LIG_HOMEOBOX	[FY][DEP]WM
LIG_PP1	..[RK].{0,1}[VI][^P][FW].
LIG_PTB_Phospho_1	(.[^P].NP.(Y))|(.[ILVMFY].N..(Y))
LIG_SH2_SRC	(Y)[QDEVAIL][DENPYHI][IPVGAHS]
LIG_MAPK_1	[KR]{0,2}[KR].{0,2}[KR].{2,4}[ILVM].[ILVF]
LIG_SCF-TrCP1_1	D(S)G.{2,3}([ST])
LIG_SH2_GRB2	(Y).N.
LIG_TRAF2_1	[PSAT].[QE]E
LIG_14-3-3_3	[RHK][STALV].([ST]).[PESRDIF]
LIG_Actin_RPEL_3	[IL]..[^P][^P][^P][^P]R.....[IL]..[^P][^P][ILV][ILM]
LIG_Actin_WH2_2	[^R]..((.[ILMVF])|([ILMVF].))[^P][^P][ILVM].{4,7}L(([KR].)|(NK))[VATIGS]
LIG_APCC_KENbox_2	.KEN.
LIG_LYPXL_S_1	[LM]YP.[LI]
LIG_SH3_2	P..P.[KR]
LIG_SPAK-OSR1_1	RF[^P][IV].
LIG_KEPE_2	[VILMFT]K.EP.{2,3}[DE]
LIG_SH2_STAT5	(Y)[VLTFIC]..
LIG_AP2alpha_1	F.D.F
LIG_AP_GAE_1	[DE][DES][DEGAS]F[SGAD][DEAP][LVIMFD]
LIG_EH1_1	.[FYH].[IVM][^WFYP][^WFYP][ILM][ILMV].
LIG_SH3_3	...[PV]..P
LIG_AGCK_PIF_1	F..[FWY][ST][FY]
LIG_APCC_Dbox_1	.R..L..[LIVM].
LIG_SH2_STAT3	(Y)..Q
LIG_SIAH_1	.P.A.V.P[^P]
LIG_SxIP_EBH_1	([KR][^ED]{0,5}[ST].IP[^ED]{5,5})|([^ED]{5,5}[ST].IP[^ED]{0,5}[KR])
LIG_TPR	EEVD$
LIG_Dynein_DLC8_1	[^P].[KR].TQT
LIG_EVH1_2	PP..F
LIG_HP1_1	P[MVLIRWY]V[MVLIAS][LM]
LIG_ODPH_VHL_1	[IL]A(P).{6,8}[FLIVM].[FLIVM]
LIG_PDZ_Class_2	...[VLIFY].[ACVILF]$
LIG_MAPK_2	F.FP
LIG_PP2B_1	.P[^P]I[^P][IV][^P]
LIG_14-3-3_1	R.[^P]([ST])[^P]P
LIG_14-3-3_2	R..[^P]([ST])[IVLM].
LIG_Actin_WH2_1	[R]..[ILVMF][ILMVF][^P][^P][ILVM].{4,7}L(([KR].)|(NK))[VATI]
LIG_FHA_2	..(T)..[DE].
LIG_MAD2	[KR][IV][LV].....P
LIG_AGCK_PIF_2	F..[FWY][DE][FY]
LIG_AGCK_PIF_3	F..F$
LIG_BRCT_BRCA1_1	.(S)..F
LIG_GLEBS_BUB3_1	[EN][FYLW][NSQ].EE[ILMVF][^P][LIVMFA]
LIG_KEPE_1	[VILMFT]K.EP.[DE]
LIG_RAPTOR_TOS_1	F[EDQS][MILV][ED][MILV]((.{0,1}[ED])|($))
LIG_SCF_FBW7_1	[LIVMP].{0,2}(T)P..([ST])
LIG_SH3_1	[RKY]..P..P
LIG_ULM_U2AF65_1	[KR]{1,4}[KR].[KR]W.
MOD_SUMO	[VILMAFP](K).E
MOD_ProDKin_1	...([ST])P..
MOD_PIKK_1	...([ST])Q..
MOD_PKA_2	.R.([ST])[^P]..
MOD_PKA_1	[RK][RK].([ST])[^P]..
MOD_NMyristoyl	^M{0,1}(G)[^EDRKHPFYW]..[STAGCN][^P]
MOD_TYR_CSK	[TAD][EA].Q(Y)[QE].[GQA][PEDLS]
MOD_TYR_ITAM	[DE]..(Y)..[LI].{6,12}(Y)..[LI]
MOD_TYR_ITSM	..T.(Y)..[IV]
MOD_TYR_DYR	..[RKTC][IVL]Y[TQHS](Y)[IL]QSR
MOD_CDK_1	...([ST])P.[KR]
MOD_CK2_1	...([ST])..E
MOD_GSK3_1	...([ST])...[ST]
MOD_SPalmitoyl_4	^M{0,1}G(C)..S[AKS]
CLV_MEL_PAP_1	[ILV]..[R][VF][GS].
CLV_PCSK_FUR_1	R.[RK]R.
TRG_ER_FFAT_1	[DE].{0,4}E[FY][FYK]D[AC].[ESTD]
TRG_NLS_MonoExtN_4	(([PKR].{0,1}[^DE])|([PKR]))((K[RK])|(RK))(([^DE][KR])|([KR][^DE]))[^DE]
TRG_NES_CRM1_1	([DEQ].{0,1}[LIM].{2,3}[LIVMF][^P]{2,3}[LMVF].[LMIV].{0,3}[DE])|([DE].{0,1}[LIM].{2,3}[LIVMF][^P]{2,3}[LMVF].[LMIV].{0,3}[DEQ])
TRG_NLS_MonoExtC_3	[^DE]((K[RK])|(RK))(([^DE][KR])|([KR][^DE]))(([PKR])|([^DE][DE]))
TRG_NLS_MonoCore_2	[^DE]((K[RK])|(RK))[KRP][KR][^DE]
TRG_ENDOCYTIC_2	Y..[LMVIF]
TRG_ER_diLys_1	K.{0,1}K.{2,3}$
TRG_LysEnd_APsAcLL_1	[DER]...L[LVI]
TRG_ER_KDEL_1	[KRHQSAP][DENQT]EL$
TRG_Golgi_diPhe_1	Q.{6,6}FF.{6,7}$
TRG_NLS_Bipartite_1	[KR][KR].{7,15}[^DE]((K[RK])|(RK))(([^DE][KR])|([KR][^DE]))[^DE]
TRG_LysEnd_GGAAcLL_1	D..LL.{1,2}$
TRG_LysEnd_APsAcLL_3	[DET]E[RK].PL[LI]
TRG_PTS1	(.[SAPTC][KRH][LMFI]$)|([KRH][SAPTC][NTS][LMFI]$)
