# Supplementary material for: A Comparative Study of Short Linear Motif Compositions of the Influenza A Virus Ribonucleoproteins
Source: PLoS One. 2012 Jun 8;7(6):e38637. doi: 10.1371/journal.pone.0038637 (PMC3371030; doi:10.1371/journal.pone.0038637)
Supplement: Information S5 — Detail information of comparisons of PA protein SLiM compositions among IAVs from different hosts. (XLS) [file pone.0038637.s005.xls]

## Sheet: ALL_POL_PA_summary2
SLiM	Pos	A_PA	H_PA	M_PA	TPro	H	A_PA_Pro	H_PA_Pro	M_PA_Pro	Chi	p
LIG_SH2_STAT5_3	3	2	0	3	0.000380518	0.00146645	0.000411777	0	0.00282752	19.4639	5.9357e-05
MOD_GSK3_1_4	4	1	0	0	7.61035e-05	0.00034649	0.000205888	0	0	1.7055	0.42624
MOD_PKA_2_5	5	3	1	0	0.000304414	0.00120267	0.000617665	0.000138466	0	2.54272	0.280449
LIG_APCC_Dbox_1_5	5	3	0	0	0.000228311	0.000930529	0.000617665	0	0	5.11729	0.0774096
LIG_MAPK_1_6	6	3	1	0	0.000304414	0.00120267	0.000617665	0.000138466	0	2.54272	0.280449
MOD_ProDKin_1_7	7	24	0	4	0.0021309	0.00661701	0.00494132	0	0.00377003	34.8044	2.76892e-08
LIG_PTB_Apo_2_7	7	0	0	1	7.61035e-05	0.00034649	0	0	0.000942507	11.3854	0.00337046
LIG_SH2_GRB2_8	8	3	1	1	0.000380518	0.00146645	0.000617665	0.000138466	0.000942507	2.7115	0.257754
LIG_SH2_STAT5_8	8	3	1	1	0.000380518	0.00146645	0.000617665	0.000138466	0.000942507	2.7115	0.257754
TRG_ENDOCYTIC_2_9	9	0	0	1	7.61035e-05	0.00034649	0	0	0.000942507	11.3854	0.00337046
TRG_ENDOCYTIC_2_10	10	0	1	1	0.000152207	0.000647158	0	0.000138466	0.000942507	5.10277	0.0779737
LIG_Clathr_ClatBox_1_11	11	1	0	0	7.61035e-05	0.00034649	0.000205888	0	0	1.7055	0.42624
MOD_CK2_1_17	17	90	85	284	0.0349315	0.0657901	0.01853	0.0117696	0.267672	1858.53	0
LIG_FHA_2_18	18	88	85	278	0.0343227	0.0649101	0.0181182	0.0117696	0.262017	1808.92	0
MOD_ProDKin_1_24	24	13	2	0	0.00114155	0.00385451	0.00267655	0.000276932	0	15.984	0.000338161
TRG_ENDOCYTIC_2_24	24	6	0	0	0.000456621	0.00172358	0.00123533	0	0	10.2369	0.00598524
MOD_CK2_1_25	25	13	8	107	0.00974125	0.0238033	0.00267655	0.00110773	0.100848	993.903	1.50226e-216
MOD_GSK3_1_25	25	13	8	106	0.00966514	0.0236504	0.00267655	0.00110773	0.0999057	982.706	4.0567e-214
LIG_CtBP_25	25	0	1	0	7.61035e-05	0.00034649	0	0.000138466	0	0.819503	0.663815
LIG_FHA_2_26	26	3	0	0	0.000228311	0.000930529	0.000617665	0	0	5.11729	0.0774096
TRG_ENDOCYTIC_2_27	27	9	0	1	0.000761035	0.00270375	0.001853	0	0.000942507	13.162	0.00138646
LIG_PP2B_1_27	27	2	3	0	0.000380518	0.00146645	0.000411777	0.000415397	0	0.439459	0.802736
LIG_AP2alpha_2_27	27	1	0	0	7.61035e-05	0.00034649	0.000205888	0	0	1.7055	0.42624
MOD_SUMO_28	28	4793	7202	931	0.983714	0.0361377	0.986823	0.997231	0.877474	832.777	1.46173e-181
MOD_GSK3_1_29	29	23	0	0	0.00175038	0.00558508	0.00473543	0	0	39.2924	2.93609e-09
LIG_PTB_Apo_2_29	29	3	0	1	0.000304414	0.00120267	0.000617665	0	0.000942507	5.1848	0.07484
LIG_BRCT_BRCA1_1_31	31	1	0	0	7.61035e-05	0.00034649	0.000205888	0	0	1.7055	0.42624
MOD_GSK3_1_33	33	0	0	5	0.000380518	0.00146645	0	0	0.00471254	56.9444	4.31206e-13
TRG_ENDOCYTIC_2_35	35	0	1	0	7.61035e-05	0.00034649	0	0.000138466	0	0.819503	0.663815
MOD_CK2_1_37	37	4842	7221	1059	0.99863	0.00451688	0.996912	0.999862	0.998115	18.696	8.71403e-05
LIG_FHA_2_38	38	4844	7221	1059	0.998782	0.00407733	0.997323	0.999862	0.998115	15.8046	0.000369891
LIG_SH2_STAT5_39	39	1	0	0	7.61035e-05	0.00034649	0.000205888	0	0	1.7055	0.42624
TRG_ENDOCYTIC_2_39	39	1	0	0	7.61035e-05	0.00034649	0.000205888	0	0	1.7055	0.42624
LIG_TRAF2_1_40	40	0	0	1	7.61035e-05	0.00034649	0	0	0.000942507	11.3854	0.00337046
MOD_GSK3_1_42	42	1	1	1	0.000228311	0.000930529	0.000205888	0.000138466	0.000942507	2.63705	0.267529
MOD_GSK3_1_46	46	1	0	0	7.61035e-05	0.00034649	0.000205888	0	0	1.7055	0.42624
TRG_ENDOCYTIC_2_48	48	4855	7221	1061	0.999772	0.000930529	0.999588	0.999862	1	1.21392	0.545005
LIG_SH2_STAT5_48	48	6	0	0	0.000456621	0.00172358	0.00123533	0	0	10.2369	0.00598524
MOD_CK2_1_50	50	1	0	0	7.61035e-05	0.00034649	0.000205888	0	0	1.7055	0.42624
LIG_APCC_Dbox_1_56	56	1	0	0	7.61035e-05	0.00034649	0.000205888	0	0	1.7055	0.42624
TRG_LysEnd_APsAcLL_1_56	56	1	0	0	7.61035e-05	0.00034649	0.000205888	0	0	1.7055	0.42624
LIG_14-3-3_3_57	57	703	122	40	0.0658295	0.10541	0.14474	0.0168928	0.0377003	786.69	1.48732e-171
LIG_14-3-3_2_57	57	123	5	22	0.0114155	0.027104	0.0253243	0.000692329	0.0207352	165.012	1.47286e-36
LIG_RGD_57	57	14	0	1	0.00114155	0.00385451	0.00288244	0	0.000942507	21.2001	2.49153e-05
TRG_LysEnd_APsAcLL_1_57	57	10	1	2	0.000989346	0.00340209	0.00205888	0.000138466	0.00188501	11.7728	0.00277696
MOD_CK2_1_58	58	123	7	23	0.0116438	0.0275454	0.0253243	0.000969261	0.0216777	159.777	2.01816e-35
MOD_GSK3_1_58	58	122	5	22	0.0113394	0.0269564	0.0251184	0.000692329	0.0207352	163.637	2.92921e-36
LIG_CtBP_58	58	0	5	0	0.000380518	0.00146645	0	0.000692329	0	4.09876	0.128815
LIG_FHA_2_59	59	123	7	23	0.0116438	0.0275454	0.0253243	0.000969261	0.0216777	159.777	2.01816e-35
LIG_SH3_3_59	59	0	2	5	0.000532725	0.00197517	0	0.000276932	0.00471254	38.2906	4.84512e-09
LIG_BRCT_BRCA1_1_59	59	0	0	1	7.61035e-05	0.00034649	0	0	0.000942507	11.3854	0.00337046
LIG_Clathr_ClatBox_1_60	60	1	0	0	7.61035e-05	0.00034649	0.000205888	0	0	1.7055	0.42624
LIG_SH3_3_62	62	33	1041	9	0.0824201	0.123618	0.00679432	0.144143	0.00848256	807.811	3.85506e-176
MOD_GSK3_1_62	62	1	1	0	0.000152207	0.000647158	0.000205888	0.000138466	0	0.262447	0.877022
LIG_Clathr_ClatBox_1_62	62	0	1	0	7.61035e-05	0.00034649	0	0.000138466	0	0.819503	0.663815
LIG_SH3_3_65	65	10	0	0	0.000761035	0.00270375	0.00205888	0	0	17.0667	0.000196792
TRG_LysEnd_APsAcLL_1_67	67	4828	7216	1053	0.996728	0.00955133	0.994029	0.999169	0.99246	29.9662	3.11116e-07
LIG_NRBOX_67	67	5	1	0	0.000456621	0.00172358	0.00102944	0.000138466	0	5.57818	0.0614772
TRG_NES_CRM1_1_67	67	5	1	0	0.000456621	0.00172358	0.00102944	0.000138466	0	5.57818	0.0614772
LIG_SH3_2_68	68	10	0	0	0.000761035	0.00270375	0.00205888	0	0	17.0667	0.000196792
LIG_PTB_Apo_2_70	70	0	0	1	7.61035e-05	0.00034649	0	0	0.000942507	11.3854	0.00337046
CLV_MEL_PAP_1_72	72	0	0	2	0.000152207	0.000647158	0	0	0.00188501	22.7726	1.13502e-05
TRG_LysEnd_APsAcLL_1_74	74	0	1	0	7.61035e-05	0.00034649	0	0.000138466	0	0.819503	0.663815
LIG_SPAK-OSR1_1_75	75	4835	7218	1055	0.997565	0.00742091	0.99547	0.999446	0.994345	23.8191	6.72581e-06
MOD_GSK3_1_82	82	4717	3957	645	0.709209	0.261818	0.971176	0.547909	0.607917	2580.13	0
LIG_PP1_82	82	86	31	41	0.0120244	0.0282766	0.0177064	0.00429244	0.0386428	112.824	3.16651e-25
LIG_MAPK_1_82	82	0	0	2	0.000152207	0.000647158	0	0	0.00188501	22.7726	1.13502e-05
LIG_14-3-3_2_82	82	1	0	0	7.61035e-05	0.00034649	0.000205888	0	0	1.7055	0.42624
MOD_PKA_2_83	83	1	0	0	7.61035e-05	0.00034649	0.000205888	0	0	1.7055	0.42624
MOD_GSK3_1_86	86	136	3264	410	0.289954	0.261493	0.0280008	0.451952	0.386428	2587.37	0
LIG_PTB_Apo_2_89	89	1	0	0	7.61035e-05	0.00034649	0.000205888	0	0	1.7055	0.42624
MOD_GSK3_1_90	90	4698	3940	636	0.705784	0.263132	0.967264	0.545555	0.599434	2549.9	0
MOD_ProDKin_1_92	92	1	0	0	7.61035e-05	0.00034649	0.000205888	0	0	1.7055	0.42624
MOD_PKA_2_94	94	0	0	1	7.61035e-05	0.00034649	0	0	0.000942507	11.3854	0.00337046
MOD_CK2_1_95	95	3834	6242	779	0.826104	0.200649	0.789376	0.864304	0.734213	181.33	4.21484e-40
MOD_PKA_2_95	95	5	0	0	0.000380518	0.00146645	0.00102944	0	0	8.53011	0.0140511
LIG_FHA_2_95	95	2	0	0	0.000152207	0.000647158	0.000411777	0	0	3.41127	0.181657
MOD_PIKK_1_95	95	0	0	1	7.61035e-05	0.00034649	0	0	0.000942507	11.3854	0.00337046
LIG_FHA_2_96	96	4711	6310	793	0.899087	0.142051	0.96994	0.873719	0.747408	589.007	1.25518e-128
LIG_SH3_3_97	97	4627	3409	858	0.676865	0.273263	0.952646	0.47203	0.808671	3158.61	0
TRG_NLS_MonoCore_2_100	100	8	5	0	0.000989346	0.00340209	0.00164711	0.000692329	0	3.82147	0.147972
TRG_LysEnd_APsAcLL_1_101	101	16	20	5	0.00312024	0.00917173	0.00329421	0.00276932	0.00471254	1.19802	0.549356
LIG_CYCLIN_1_104	104	4845	7218	1056	0.998402	0.00516262	0.997529	0.999446	0.995287	13.7028	0.00105799
LIG_SH2_STAT5_105	105	60	5	119	0.014003	0.0319972	0.0123533	0.000692329	0.112158	833.996	7.94631e-182
LIG_CYCLIN_1_107	107	0	0	4	0.000304414	0.00120267	0	0	0.00377003	45.552	1.28381e-10
LIG_PP1_111	111	0	0	2	0.000152207	0.000647158	0	0	0.00188501	22.7726	1.13502e-05
LIG_APCC_KENbox_2_112	112	4711	7184	764	0.963394	0.0681855	0.96994	0.994738	0.720075	1988.3	0
LIG_SH2_STAT5_112	112	1	1	0	0.000152207	0.000647158	0.000205888	0.000138466	0	0.262447	0.877022
TRG_ENDOCYTIC_2_112	112	0	0	2	0.000152207	0.000647158	0	0	0.00188501	22.7726	1.13502e-05
LIG_MAPK_1_113	113	4853	7219	1060	0.999391	0.00222202	0.999176	0.999585	0.999057	1.0063	0.604624
MOD_PKA_2_115	115	39	26	1	0.00502283	0.0137236	0.00802965	0.00360011	0.000942507	15.2463	0.000489006
TRG_ENDOCYTIC_2_115	115	9	0	0	0.000684932	0.00246473	0.001853	0	0	15.3589	0.000462233
LIG_CYCLIN_1_116	116	85	0	1	0.0065449	0.0171278	0.0175005	0	0.000942507	142.359	1.22244e-31
MOD_CK2_1_120	120	4846	7213	1058	0.99825	0.00558508	0.997735	0.998754	0.997172	2.4907	0.28784
MOD_PKA_2_120	120	2	0	0	0.000152207	0.000647158	0.000411777	0	0	3.41127	0.181657
LIG_FHA_2_121	121	4849	7216	1060	0.998858	0.00385451	0.998353	0.999169	0.999057	1.7372	0.419538
TRG_NLS_Bipartite_1_124	124	1	0	0	7.61035e-05	0.00034649	0.000205888	0	0	1.7055	0.42624
LIG_SH2_STAT5_128	128	4	0	1	0.000380518	0.00146645	0.000823554	0	0.000942507	6.13644	0.0465039
LIG_Rb_LxCxE_1_129	129	0	1	0	7.61035e-05	0.00034649	0	0.000138466	0	0.819503	0.663815
LIG_SH2_STAT5_130	130	1	1	0	0.000152207	0.000647158	0.000205888	0.000138466	0	0.262447	0.877022
LIG_SH2_STAT3_130	130	0	1	0	7.61035e-05	0.00034649	0	0.000138466	0	0.819503	0.663815
LIG_SH2_STAT5_131	131	4845	7208	1053	0.997412	0.0078165	0.997529	0.998061	0.99246	11.2879	0.00353889
MOD_GSK3_1_133	133	59	7	1	0.00509893	0.0138982	0.0121474	0.000969261	0.000942507	75.4585	4.11517e-17
TRG_NLS_MonoExtN_4_134	134	1	0	0	7.61035e-05	0.00034649	0.000205888	0	0	1.7055	0.42624
LIG_PP1_135	135	4	1	0	0.000380518	0.00146645	0.000823554	0.000138466	0	4.02261	0.133814
MOD_CK2_1_135	135	0	1	0	7.61035e-05	0.00034649	0	0.000138466	0	0.819503	0.663815
TRG_NLS_MonoExtC_3_135	135	1	0	0	7.61035e-05	0.00034649	0.000205888	0	0	1.7055	0.42624
LIG_FHA_2_136	136	0	1	0	7.61035e-05	0.00034649	0	0.000138466	0	0.819503	0.663815
LIG_MAPK_1_137	137	1	0	0	7.61035e-05	0.00034649	0.000205888	0	0	1.7055	0.42624
MOD_SUMO_138	138	4825	7203	1054	0.995586	0.0123085	0.993412	0.997369	0.993402	11.6023	0.00302407
LIG_MAPK_1_139	139	4800	4590	753	0.771918	0.233194	0.988264	0.635558	0.709708	2077.28	0
MOD_PIKK_1_140	140	2	0	0	0.000152207	0.000647158	0.000411777	0	0	3.41127	0.181657
LIG_FHA_2_141	141	0	0	1	7.61035e-05	0.00034649	0	0	0.000942507	11.3854	0.00337046
LIG_PP2B_1_142	142	1	9	0	0.000761035	0.00270375	0.000205888	0.00124619	0	5.01182	0.0816013
MOD_GSK3_1_142	142	0	1	0	7.61035e-05	0.00034649	0	0.000138466	0	0.819503	0.663815
LIG_SH2_SRC_144	144	0	0	1	7.61035e-05	0.00034649	0	0	0.000942507	11.3854	0.00337046
LIG_SH2_STAT5_144	144	0	0	1	7.61035e-05	0.00034649	0	0	0.000942507	11.3854	0.00337046
TRG_ENDOCYTIC_2_144	144	0	0	1	7.61035e-05	0.00034649	0	0	0.000942507	11.3854	0.00337046
LIG_AGCK_PIF_1_145	145	1	6	0	0.000532725	0.00197517	0.000205888	0.000830795	0	2.74507	0.253464
MOD_CK2_1_148	148	4757	7212	1044	0.990335	0.0236504	0.979411	0.998615	0.983977	116.765	4.41396e-26
LIG_MAPK_2_148	148	0	1	0	7.61035e-05	0.00034649	0	0.000138466	0	0.819503	0.663815
MOD_GSK3_1_148	148	1	0	0	7.61035e-05	0.00034649	0.000205888	0	0	1.7055	0.42624
LIG_FHA_2_149	149	4756	7212	1044	0.990259	0.0238033	0.979205	0.998615	0.983977	118.14	2.21952e-26
LIG_SH2_STAT5_150	150	1	0	0	7.61035e-05	0.00034649	0.000205888	0	0	1.7055	0.42624
LIG_TRAF2_1_151	151	4761	7213	1043	0.990639	0.0230362	0.980235	0.998754	0.983035	114.599	1.30381e-25
LIG_CtBP_152	152	3	1	0	0.000304414	0.00120267	0.000617665	0.000138466	0	2.54272	0.280449
MOD_PIKK_1_154	154	15	0	0	0.00114155	0.00385451	0.00308833	0	0	25.6098	2.74722e-06
MOD_GSK3_1_154	154	1	0	0	7.61035e-05	0.00034649	0.000205888	0	0	1.7055	0.42624
LIG_FHA_2_155	155	100	9	17	0.00958904	0.0234973	0.0205888	0.00124619	0.0160226	119.433	1.16272e-26
MOD_GSK3_1_155	155	1	0	0	7.61035e-05	0.00034649	0.000205888	0	0	1.7055	0.42624
LIG_APCC_KENbox_2_157	157	1	0	0	7.61035e-05	0.00034649	0.000205888	0	0	1.7055	0.42624
LIG_14-3-3_2_158	158	90	6	32	0.00974125	0.0238033	0.01853	0.000830795	0.0301602	144.192	4.88746e-32
MOD_CK2_1_159	159	4822	7204	1052	0.995282	0.0130203	0.992794	0.997508	0.991517	17.2221	0.000182086
LIG_FHA_2_160	160	4729	7199	1041	0.986986	0.0301535	0.973646	0.996815	0.98115	124.427	9.57184e-28
LIG_SH2_STAT5_161	161	4826	7213	1038	0.995205	0.0131969	0.993617	0.998754	0.978322	85.0054	3.47791e-19
LIG_SH2_SRC_164	164	0	1	0	7.61035e-05	0.00034649	0	0.000138466	0	0.819503	0.663815
MOD_GSK3_1_166	166	0	0	1	7.61035e-05	0.00034649	0	0	0.000942507	11.3854	0.00337046
MOD_PKA_2_167	167	0	0	1	7.61035e-05	0.00034649	0	0	0.000942507	11.3854	0.00337046
LIG_MAPK_1_168	168	0	1	2	0.000228311	0.000930529	0	0.000138466	0.00188501	14.1224	0.000857736
TRG_NLS_MonoExtN_4_168	168	1	1	0	0.000152207	0.000647158	0.000205888	0.000138466	0	0.262447	0.877022
TRG_NLS_MonoExtC_3_169	169	1	1	0	0.000152207	0.000647158	0.000205888	0.000138466	0	0.262447	0.877022
MOD_PKA_2_169	169	0	1	0	7.61035e-05	0.00034649	0	0.000138466	0	0.819503	0.663815
MOD_GSK3_1_170	170	4852	7214	1055	0.998554	0.00473384	0.998971	0.998892	0.994345	14.1743	0.00083578
MOD_PKA_1_170	170	1	1	0	0.000152207	0.000647158	0.000205888	0.000138466	0	0.262447	0.877022
LIG_MAPK_1_170	170	1	0	0	7.61035e-05	0.00034649	0.000205888	0	0	1.7055	0.42624
LIG_14-3-3_2_170	170	1	0	0	7.61035e-05	0.00034649	0.000205888	0	0	1.7055	0.42624
LIG_APCC_Dbox_1_171	171	0	2	1	0.000228311	0.000930529	0	0.000276932	0.000942507	3.55491	0.169068
LIG_BRCT_BRCA1_1_172	172	4	0	0	0.000304414	0.00120267	0.000823554	0	0	6.82357	0.0329822
MOD_PKA_2_173	173	1	0	0	7.61035e-05	0.00034649	0.000205888	0	0	1.7055	0.42624
LIG_14-3-3_3_174	174	4845	7213	1056	0.998021	0.00620812	0.997529	0.998754	0.995287	6.57309	0.0373829
LIG_CYCLIN_1_174	174	1	0	0	7.61035e-05	0.00034649	0.000205888	0	0	1.7055	0.42624
MOD_PKA_2_174	174	1	0	0	7.61035e-05	0.00034649	0.000205888	0	0	1.7055	0.42624
MOD_PKA_1_174	174	1	0	0	7.61035e-05	0.00034649	0.000205888	0	0	1.7055	0.42624
MOD_CK2_1_175	175	2	0	0	0.000152207	0.000647158	0.000411777	0	0	3.41127	0.181657
LIG_SPAK-OSR1_1_175	175	1	0	0	7.61035e-05	0.00034649	0.000205888	0	0	1.7055	0.42624
LIG_SH2_STAT5_176	176	24	3	10	0.00281583	0.00840265	0.00494132	0.000415397	0.00942507	39.1406	3.16757e-09
MOD_PIKK_1_176	176	4	0	0	0.000304414	0.00120267	0.000823554	0	0	6.82357	0.0329822
LIG_FHA_2_176	176	2	0	0	0.000152207	0.000647158	0.000411777	0	0	3.41127	0.181657
MOD_GSK3_1_177	177	0	0	2	0.000152207	0.000647158	0	0	0.00188501	22.7726	1.13502e-05
LIG_TRAF2_1_178	178	2	0	0	0.000152207	0.000647158	0.000411777	0	0	3.41127	0.181657
LIG_APCC_Dbox_1_178	178	1	0	0	7.61035e-05	0.00034649	0.000205888	0	0	1.7055	0.42624
MOD_GSK3_1_183	183	65	3219	119	0.25898	0.248411	0.0133827	0.445721	0.112158	2958.08	0
MOD_CK2_1_183	183	0	3	0	0.000228311	0.000930529	0	0.000415397	0	2.45888	0.292456
LIG_PP1_183	183	0	0	1	7.61035e-05	0.00034649	0	0	0.000942507	11.3854	0.00337046
LIG_CYCLIN_1_185	185	1	0	0	7.61035e-05	0.00034649	0.000205888	0	0	1.7055	0.42624
MOD_GSK3_1_187	187	4749	3988	939	0.736377	0.250506	0.977764	0.552202	0.885014	2840.54	0
LIG_AP2alpha_2_189	189	39	4	0	0.00327245	0.00955133	0.00802965	0.000553863	0	53.547	2.35736e-12
MOD_PIKK_1_189	189	1	0	0	7.61035e-05	0.00034649	0.000205888	0	0	1.7055	0.42624
MOD_CK2_1_189	189	1	0	0	7.61035e-05	0.00034649	0.000205888	0	0	1.7055	0.42624
MOD_PKA_2_191	191	4847	7209	1057	0.997945	0.00641318	0.997941	0.9982	0.99623	1.75084	0.416687
MOD_CK2_1_193	193	1	1	0	0.000152207	0.000647158	0.000205888	0.000138466	0	0.262447	0.877022
LIG_14-3-3_2_196	196	4839	7208	1043	0.996195	0.0108565	0.996294	0.998061	0.983035	55.1246	1.07112e-12
LIG_TRAF2_1_196	196	1	1	0	0.000152207	0.000647158	0.000205888	0.000138466	0	0.262447	0.877022
LIG_RGD_196	196	0	0	1	7.61035e-05	0.00034649	0	0	0.000942507	11.3854	0.00337046
MOD_CK2_1_197	197	4852	7213	1059	0.998782	0.00407733	0.998971	0.998754	0.998115	0.534851	0.765347
MOD_GSK3_1_197	197	2	0	0	0.000152207	0.000647158	0.000411777	0	0	3.41127	0.181657
LIG_FHA_2_198	198	4853	7214	1059	0.998935	0.00362948	0.999176	0.998892	0.998115	0.94875	0.622274
MOD_CK2_1_198	198	0	1	0	7.61035e-05	0.00034649	0	0.000138466	0	0.819503	0.663815
LIG_TRAF2_1_200	200	4854	7214	1059	0.999011	0.00340209	0.999382	0.998892	0.998115	1.64245	0.439892
CLV_MEL_PAP_1_201	201	3	0	0	0.000228311	0.000930529	0.000617665	0	0	5.11729	0.0774096
LIG_TRAF2_1_201	201	0	1	0	7.61035e-05	0.00034649	0	0.000138466	0	0.819503	0.663815
TRG_LysEnd_APsAcLL_1_203	203	0	0	1	7.61035e-05	0.00034649	0	0	0.000942507	11.3854	0.00337046
LIG_SPAK-OSR1_1_204	204	4150	1414	882	0.490563	0.300953	0.854437	0.195791	0.831291	5577.15	0
LIG_EH1_1_204	204	2	2	2	0.000456621	0.00172358	0.000411777	0.000276932	0.00188501	5.27531	0.0715287
MOD_PKA_2_207	207	2	1	13	0.00121766	0.00407733	0.000411777	0.000138466	0.0122526	115.743	7.35845e-26
MOD_GSK3_1_207	207	1	0	0	7.61035e-05	0.00034649	0.000205888	0	0	1.7055	0.42624
MOD_PKA_2_211	211	1	0	0	7.61035e-05	0.00034649	0.000205888	0	0	1.7055	0.42624
LIG_CYCLIN_1_212	212	2	0	3	0.000380518	0.00146645	0.000411777	0	0.00282752	19.4639	5.9357e-05
MOD_PKA_2_212	212	3	1	0	0.000304414	0.00120267	0.000617665	0.000138466	0	2.54272	0.280449
MOD_PKA_1_212	212	2	1	0	0.000228311	0.000930529	0.000411777	0.000138466	0	1.21392	0.545005
LIG_MAD2_212	212	1	1	0	0.000152207	0.000647158	0.000205888	0.000138466	0	0.262447	0.877022
LIG_SH3_3_214	214	1	1	0	0.000152207	0.000647158	0.000205888	0.000138466	0	0.262447	0.877022
MOD_GSK3_1_215	215	13	3	3	0.00144597	0.00473384	0.00267655	0.000415397	0.00282752	11.8089	0.00272733
MOD_ProDKin_1_215	215	0	1	0	7.61035e-05	0.00034649	0	0.000138466	0	0.819503	0.663815
TRG_ENDOCYTIC_2_216	216	2	0	0	0.000152207	0.000647158	0.000411777	0	0	3.41127	0.181657
LIG_CYCLIN_1_217	217	2	0	0	0.000152207	0.000647158	0.000411777	0	0	3.41127	0.181657
MOD_GSK3_1_217	217	2	0	0	0.000152207	0.000647158	0.000411777	0	0	3.41127	0.181657
MOD_ProDKin_1_217	217	1	0	0	7.61035e-05	0.00034649	0.000205888	0	0	1.7055	0.42624
LIG_SH3_3_218	218	11	20	4	0.00266362	0.00801282	0.00226477	0.00276932	0.00377003	0.810133	0.666932
MOD_GSK3_1_218	218	5	0	0	0.000380518	0.00146645	0.00102944	0	0	8.53011	0.0140511
LIG_EVH1_2_219	219	0	1	0	7.61035e-05	0.00034649	0	0.000138466	0	0.819503	0.663815
LIG_BRCT_BRCA1_1_219	219	1	0	0	7.61035e-05	0.00034649	0.000205888	0	0	1.7055	0.42624
LIG_EVH1_2_220	220	0	0	3	0.000228311	0.000930529	0	0	0.00282752	34.1614	3.81892e-08
LIG_WW_1_220	220	2	0	0	0.000152207	0.000647158	0.000411777	0	0	3.41127	0.181657
LIG_CtBP_220	220	1	0	0	7.61035e-05	0.00034649	0.000205888	0	0	1.7055	0.42624
MOD_CK2_1_221	221	4809	7181	786	0.972298	0.0550077	0.990117	0.994323	0.740811	2298.22	0
MOD_GSK3_1_221	221	1	12	24	0.00281583	0.00840265	0.000205888	0.00166159	0.0226202	163.412	3.27821e-36
LIG_14-3-3_3_221	221	1	0	0	7.61035e-05	0.00034649	0.000205888	0	0	1.7055	0.42624
LIG_14-3-3_2_221	221	1	0	0	7.61035e-05	0.00034649	0.000205888	0	0	1.7055	0.42624
LIG_FHA_2_222	222	12	1	6	0.00144597	0.00473384	0.00247066	0.000138466	0.00565504	25.1014	3.54244e-06
MOD_ProDKin_1_222	222	1	0	1	0.000152207	0.000647158	0.000205888	0	0.000942507	5.5458	0.0624805
MOD_CK2_1_222	222	0	1	0	7.61035e-05	0.00034649	0	0.000138466	0	0.819503	0.663815
TRG_ENDOCYTIC_2_223	223	2	0	0	0.000152207	0.000647158	0.000411777	0	0	3.41127	0.181657
LIG_FHA_2_229	229	43	17	1	0.00464231	0.0128432	0.0088532	0.00235392	0.000942507	29.966	3.11151e-07
LIG_SH2_STAT5_232	232	4855	7214	1059	0.999087	0.00317216	0.999588	0.998892	0.998115	2.73615	0.254596
LIG_SH2_SRC_232	232	4851	7210	1058	0.998402	0.00516262	0.998765	0.998338	0.997172	1.42388	0.49069
LIG_SH2_GRB2_232	232	1	0	8	0.000684932	0.00246473	0.000205888	0	0.00754006	79.4229	5.66951e-18
LIG_SH2_SRC_233	233	0	1	0	7.61035e-05	0.00034649	0	0.000138466	0	0.819503	0.663815
LIG_SH2_STAT5_233	233	0	1	0	7.61035e-05	0.00034649	0	0.000138466	0	0.819503	0.663815
MOD_CK2_1_237	237	4	3	4	0.000837139	0.00293946	0.000823554	0.000415397	0.00377003	12.448	0.00198128
MOD_GSK3_1_237	237	0	0	2	0.000152207	0.000647158	0	0	0.00188501	22.7726	1.13502e-05
LIG_SH2_SRC_241	241	47	1261	285	0.121233	0.160417	0.00967676	0.174605	0.268615	976.795	7.79092e-213
LIG_SH2_STAT5_241	241	47	1261	285	0.121233	0.160417	0.00967676	0.174605	0.268615	976.795	7.79092e-213
MOD_PIKK_1_244	244	4834	7212	1058	0.99726	0.0082082	0.995265	0.998615	0.997172	11.9368	0.00255833
MOD_PKA_2_244	244	4	0	2	0.000456621	0.00172358	0.000823554	0	0.00188501	9.47502	0.00876044
MOD_ProDKin_1_244	244	2	0	0	0.000152207	0.000647158	0.000411777	0	0	3.41127	0.181657
LIG_CYCLIN_1_245	245	1	0	0	7.61035e-05	0.00034649	0.000205888	0	0	1.7055	0.42624
MOD_PIKK_1_245	245	0	1	0	7.61035e-05	0.00034649	0	0.000138466	0	0.819503	0.663815
LIG_Actin_WH2_2_246	246	4433	7149	898	0.949772	0.0865058	0.912703	0.989892	0.846371	621.365	1.18138e-135
LIG_BRCT_BRCA1_1_246	246	0	1	0	7.61035e-05	0.00034649	0	0.000138466	0	0.819503	0.663815
MOD_GSK3_1_247	247	103	16	213	0.0252664	0.0511952	0.0212065	0.00221545	0.200754	1485.79	0
LIG_Actin_WH2_2_247	247	1	1	0	0.000152207	0.000647158	0.000205888	0.000138466	0	0.262447	0.877022
MOD_PKA_2_247	247	0	0	1	7.61035e-05	0.00034649	0	0	0.000942507	11.3854	0.00337046
LIG_Actin_WH2_2_249	249	1	0	0	7.61035e-05	0.00034649	0.000205888	0	0	1.7055	0.42624
TRG_ENDOCYTIC_2_250	250	0	3	0	0.000228311	0.000930529	0	0.000415397	0	2.45888	0.292456
MOD_PKA_1_251	251	0	0	1	7.61035e-05	0.00034649	0	0	0.000942507	11.3854	0.00337046
MOD_CK2_1_252	252	0	0	1	7.61035e-05	0.00034649	0	0	0.000942507	11.3854	0.00337046
LIG_FHA_2_253	253	0	0	1	7.61035e-05	0.00034649	0	0	0.000942507	11.3854	0.00337046
MOD_SUMO_255	255	49	4862	302	0.396728	0.291699	0.0100885	0.673221	0.284637	5396.26	0
MOD_GSK3_1_256	256	21	8	4	0.00251142	0.00761921	0.00432366	0.00110773	0.00377003	12.7188	0.00173039
TRG_LysEnd_APsAcLL_1_256	256	0	1	1	0.000152207	0.000647158	0	0.000138466	0.000942507	5.10277	0.0779737
MOD_SUMO_256	256	0	1	0	7.61035e-05	0.00034649	0	0.000138466	0	0.819503	0.663815
LIG_ODPH_VHL_1_257	257	0	0	4	0.000304414	0.00120267	0	0	0.00377003	45.552	1.28381e-10
LIG_AP2alpha_2_258	258	14	2	144	0.0121766	0.0285676	0.00288244	0.000276932	0.135721	1466.25	0
TRG_ENDOCYTIC_2_258	258	0	0	1	7.61035e-05	0.00034649	0	0	0.000942507	11.3854	0.00337046
MOD_GSK3_1_260	260	39	18	2	0.00449011	0.0124873	0.00802965	0.00249238	0.00188501	21.6721	1.96776e-05
MOD_PKA_2_260	260	1	0	0	7.61035e-05	0.00034649	0.000205888	0	0	1.7055	0.42624
MOD_ProDKin_1_261	261	4854	7211	1060	0.998858	0.00385451	0.999382	0.998477	0.999057	2.12811	0.345054
LIG_SCF_FBW7_1_261	261	0	0	1	7.61035e-05	0.00034649	0	0	0.000942507	11.3854	0.00337046
MOD_PKA_2_261	261	0	1	0	7.61035e-05	0.00034649	0	0.000138466	0	0.819503	0.663815
MOD_GSK3_1_261	261	0	0	1	7.61035e-05	0.00034649	0	0	0.000942507	11.3854	0.00337046
LIG_MAPK_1_262	262	27	6	18	0.00388128	0.0110402	0.00555899	0.000830795	0.0169651	67.897	1.80445e-15
LIG_14-3-3_3_262	262	1	1	1	0.000228311	0.000930529	0.000205888	0.000138466	0.000942507	2.63705	0.267529
LIG_14-3-3_1_262	262	1	1	0	0.000152207	0.000647158	0.000205888	0.000138466	0	0.262447	0.877022
LIG_SH3_3_262	262	1	0	0	7.61035e-05	0.00034649	0.000205888	0	0	1.7055	0.42624
LIG_SH3_1_262	262	1	0	0	7.61035e-05	0.00034649	0.000205888	0	0	1.7055	0.42624
MOD_ProDKin_1_262	262	0	1	0	7.61035e-05	0.00034649	0	0.000138466	0	0.819503	0.663815
MOD_PKA_2_262	262	1	0	0	7.61035e-05	0.00034649	0.000205888	0	0	1.7055	0.42624
MOD_PKA_1_262	262	1	0	0	7.61035e-05	0.00034649	0.000205888	0	0	1.7055	0.42624
TRG_LysEnd_APsAcLL_1_263	263	0	0	2	0.000152207	0.000647158	0	0	0.00188501	22.7726	1.13502e-05
MOD_CDK_1_263	263	1	0	0	7.61035e-05	0.00034649	0.000205888	0	0	1.7055	0.42624
LIG_SH3_3_265	265	1	2	0	0.000228311	0.000930529	0.000205888	0.000276932	0	0.327787	0.848832
LIG_CtBP_265	265	1	0	0	7.61035e-05	0.00034649	0.000205888	0	0	1.7055	0.42624
LIG_TRAF6_265	265	1	0	0	7.61035e-05	0.00034649	0.000205888	0	0	1.7055	0.42624
MOD_PKA_2_265	265	0	0	1	7.61035e-05	0.00034649	0	0	0.000942507	11.3854	0.00337046
LIG_CYCLIN_1_266	266	4800	3445	1016	0.704795	0.263507	0.988264	0.477015	0.957587	4002.66	0
TRG_LysEnd_APsAcLL_1_266	266	1	2	0	0.000228311	0.000930529	0.000205888	0.000276932	0	0.327787	0.848832
LIG_14-3-3_1_266	266	1	1	0	0.000152207	0.000647158	0.000205888	0.000138466	0	0.262447	0.877022
LIG_FHA_2_267	267	1	1	0	0.000152207	0.000647158	0.000205888	0.000138466	0	0.262447	0.877022
LIG_CYCLIN_1_267	267	0	1	0	7.61035e-05	0.00034649	0	0.000138466	0	0.819503	0.663815
LIG_SH3_3_268	268	4800	7190	1051	0.992466	0.0192546	0.988264	0.995569	0.990575	21.2746	2.40033e-05
MOD_PKA_2_268	268	0	2	6	0.000608828	0.00222202	0	0.000276932	0.00565504	48.6698	2.70077e-11
LIG_14-3-3_3_269	269	23	5	90	0.00898021	0.0222624	0.00473543	0.000692329	0.0848256	751.387	6.89328e-164
LIG_PTB_Apo_2_269	269	0	0	1	7.61035e-05	0.00034649	0	0	0.000942507	11.3854	0.00337046
LIG_SH3_3_269	269	0	1	0	7.61035e-05	0.00034649	0	0.000138466	0	0.819503	0.663815
MOD_ProDKin_1_271	271	21	7	1	0.002207	0.00681966	0.00432366	0.000969261	0.000942507	15.6762	0.000394415
MOD_GSK3_1_273	273	0	1	0	7.61035e-05	0.00034649	0	0.000138466	0	0.819503	0.663815
MOD_PIKK_1_274	274	4725	381	493	0.426104	0.296269	0.972823	0.0527555	0.464656	10059.8	0
LIG_WW_1_274	274	15	2389	26	0.184932	0.207936	0.00308833	0.330795	0.0245052	2266.07	0
LIG_SH3_2_274	274	9	3	1	0.000989346	0.00340209	0.001853	0.000415397	0.000942507	6.07484	0.0479585
LIG_SH2_STAT5_275	275	1	0	0	7.61035e-05	0.00034649	0.000205888	0	0	1.7055	0.42624
LIG_SH2_STAT3_275	275	1	0	0	7.61035e-05	0.00034649	0.000205888	0	0	1.7055	0.42624
LIG_Actin_WH2_2_276	276	0	1	0	7.61035e-05	0.00034649	0	0.000138466	0	0.819503	0.663815
MOD_PIKK_1_277	277	0	1	0	7.61035e-05	0.00034649	0	0.000138466	0	0.819503	0.663815
LIG_APCC_Dbox_1_278	278	1	0	0	7.61035e-05	0.00034649	0.000205888	0	0	1.7055	0.42624
TRG_NES_CRM1_1_278	278	0	1	0	7.61035e-05	0.00034649	0	0.000138466	0	0.819503	0.663815
TRG_LysEnd_APsAcLL_1_279	279	4839	7213	1024	0.995129	0.013373	0.996294	0.998754	0.965127	217.973	4.65226e-48
LIG_NRBOX_279	279	0	1	0	7.61035e-05	0.00034649	0	0.000138466	0	0.819503	0.663815
LIG_BRCT_BRCA1_1_279	279	0	0	1	7.61035e-05	0.00034649	0	0	0.000942507	11.3854	0.00337046
TRG_LysEnd_APsAcLL_1_280	280	0	1	0	7.61035e-05	0.00034649	0	0.000138466	0	0.819503	0.663815
LIG_CYCLIN_1_281	281	4856	7213	1059	0.999087	0.00317216	0.999794	0.998754	0.998115	4.63909	0.0983183
LIG_MAPK_1_281	281	2	0	1	0.000228311	0.000930529	0.000411777	0	0.000942507	4.73643	0.0936479
LIG_CYCLIN_1_282	282	0	1	0	7.61035e-05	0.00034649	0	0.000138466	0	0.819503	0.663815
LIG_Clathr_ClatBox_1_282	282	1	0	0	7.61035e-05	0.00034649	0.000205888	0	0	1.7055	0.42624
MOD_GSK3_1_284	284	48	980	1	0.0783105	0.119267	0.00988264	0.135696	0.000942507	732.583	8.34855e-160
TRG_LysEnd_APsAcLL_1_286	286	1	0	0	7.61035e-05	0.00034649	0.000205888	0	0	1.7055	0.42624
MOD_CK2_1_288	288	3	15	0	0.00136986	0.00451688	0.000617665	0.00207699	0	6.10406	0.047263
MOD_PKA_2_288	288	1	0	0	7.61035e-05	0.00034649	0.000205888	0	0	1.7055	0.42624
LIG_SH3_3_289	289	8	3	3	0.00106545	0.00362948	0.00164711	0.000415397	0.00282752	7.50655	0.0234408
LIG_FHA_2_289	289	0	3	0	0.000228311	0.000930529	0	0.000415397	0	2.45888	0.292456
LIG_14-3-3_3_289	289	0	0	1	7.61035e-05	0.00034649	0	0	0.000942507	11.3854	0.00337046
MOD_GSK3_1_289	289	0	0	1	7.61035e-05	0.00034649	0	0	0.000942507	11.3854	0.00337046
LIG_TRAF2_1_291	291	3	15	0	0.00136986	0.00451688	0.000617665	0.00207699	0	6.10406	0.047263
MOD_ProDKin_1_291	291	1	0	0	7.61035e-05	0.00034649	0.000205888	0	0	1.7055	0.42624
MOD_CK2_1_293	293	0	0	1	7.61035e-05	0.00034649	0	0	0.000942507	11.3854	0.00337046
MOD_PKA_2_295	295	1	0	0	7.61035e-05	0.00034649	0.000205888	0	0	1.7055	0.42624
LIG_TRAF2_1_296	296	0	0	1	7.61035e-05	0.00034649	0	0	0.000942507	11.3854	0.00337046
MOD_ProDKin_1_299	299	0	1	1	0.000152207	0.000647158	0	0.000138466	0.000942507	5.10277	0.0779737
TRG_ENDOCYTIC_2_305	305	4798	7186	1047	0.991705	0.0208515	0.987853	0.995015	0.986805	21.4788	2.16737e-05
MOD_PIKK_1_305	305	1	0	0	7.61035e-05	0.00034649	0.000205888	0	0	1.7055	0.42624
MOD_GSK3_1_306	306	1	0	0	7.61035e-05	0.00034649	0.000205888	0	0	1.7055	0.42624
TRG_ENDOCYTIC_2_306	306	0	1	0	7.61035e-05	0.00034649	0	0.000138466	0	0.819503	0.663815
TRG_ENDOCYTIC_2_307	307	1	0	0	7.61035e-05	0.00034649	0.000205888	0	0	1.7055	0.42624
LIG_PP1_310	310	1	0	0	7.61035e-05	0.00034649	0.000205888	0	0	1.7055	0.42624
MOD_CK2_1_310	310	0	1	0	7.61035e-05	0.00034649	0	0.000138466	0	0.819503	0.663815
LIG_FHA_2_311	311	0	1	1	0.000152207	0.000647158	0	0.000138466	0.000942507	5.10277	0.0779737
MOD_CK2_1_313	313	1	0	0	7.61035e-05	0.00034649	0.000205888	0	0	1.7055	0.42624
MOD_PIKK_1_317	317	0	1	0	7.61035e-05	0.00034649	0	0.000138466	0	0.819503	0.663815
MOD_PKA_1_318	318	0	2	0	0.000152207	0.000647158	0	0.000276932	0	1.63913	0.440623
LIG_CYCLIN_1_318	318	1	0	0	7.61035e-05	0.00034649	0.000205888	0	0	1.7055	0.42624
MOD_GSK3_1_318	318	0	0	1	7.61035e-05	0.00034649	0	0	0.000942507	11.3854	0.00337046
LIG_SH3_3_319	319	104	1156	26	0.0978691	0.139137	0.0214124	0.160066	0.0245052	702.692	2.58457e-153
LIG_SH2_STAT5_321	321	46	2716	33	0.212709	0.224758	0.00947087	0.376073	0.0311027	2557.89	0
LIG_CYCLIN_1_321	321	15	0	0	0.00114155	0.00385451	0.00308833	0	0	25.6098	2.74722e-06
MOD_ProDKin_1_321	321	1	0	0	7.61035e-05	0.00034649	0.000205888	0	0	1.7055	0.42624
MOD_CK2_1_321	321	1	0	0	7.61035e-05	0.00034649	0.000205888	0	0	1.7055	0.42624
LIG_FHA_2_322	322	1	0	0	7.61035e-05	0.00034649	0.000205888	0	0	1.7055	0.42624
LIG_TRAF2_1_325	325	3	1	0	0.000304414	0.00120267	0.000617665	0.000138466	0	2.54272	0.280449
LIG_SH3_3_326	326	0	1	0	7.61035e-05	0.00034649	0	0.000138466	0	0.819503	0.663815
LIG_PTB_Apo_2_328	328	4777	4715	746	0.779148	0.229301	0.983529	0.652866	0.70311	1883.98	0
LIG_PTB_Phospho_1_328	328	4777	4715	746	0.779148	0.229301	0.983529	0.652866	0.70311	1883.98	0
MOD_ProDKin_1_328	328	5	1	3	0.000684932	0.00246473	0.00102944	0.000138466	0.00282752	11.1092	0.00386954
LIG_CYCLIN_1_328	328	2	0	3	0.000380518	0.00146645	0.000411777	0	0.00282752	19.4639	5.9357e-05
LIG_PTB_Apo_2_329	329	0	1	0	7.61035e-05	0.00034649	0	0.000138466	0	0.819503	0.663815
LIG_PTB_Phospho_1_329	329	0	1	0	7.61035e-05	0.00034649	0	0.000138466	0	0.819503	0.663815
LIG_SH3_3_329	329	1	0	0	7.61035e-05	0.00034649	0.000205888	0	0	1.7055	0.42624
LIG_PTB_Apo_2_330	330	1	0	0	7.61035e-05	0.00034649	0.000205888	0	0	1.7055	0.42624
LIG_PTB_Phospho_1_330	330	1	0	0	7.61035e-05	0.00034649	0.000205888	0	0	1.7055	0.42624
LIG_NRBOX_331	331	6	0	1	0.000532725	0.00197517	0.00123533	0	0.000942507	8.6872	0.0129897
LIG_BRCT_BRCA1_1_331	331	2	0	0	0.000152207	0.000647158	0.000411777	0	0	3.41127	0.181657
LIG_SH2_STAT5_334	334	4849	7208	1060	0.99825	0.00558508	0.998353	0.998061	0.999057	0.572255	0.751167
TRG_ENDOCYTIC_2_334	334	13	0	1	0.00106545	0.00362948	0.00267655	0	0.000942507	19.5632	5.64819e-05
LIG_SH2_SRC_334	334	1	3	0	0.000304414	0.00120267	0.000205888	0.000415397	0	0.770319	0.680342
MOD_GSK3_1_334	334	4	0	0	0.000304414	0.00120267	0.000823554	0	0	6.82357	0.0329822
MOD_CK2_1_334	334	1	0	0	7.61035e-05	0.00034649	0.000205888	0	0	1.7055	0.42624
LIG_SH2_STAT5_335	335	0	1	0	7.61035e-05	0.00034649	0	0.000138466	0	0.819503	0.663815
LIG_FHA_2_335	335	1	0	0	7.61035e-05	0.00034649	0.000205888	0	0	1.7055	0.42624
LIG_SH2_STAT5_336	336	1	0	0	7.61035e-05	0.00034649	0.000205888	0	0	1.7055	0.42624
LIG_APCC_Dbox_1_338	338	30	3	1	0.00258752	0.0078165	0.00617665	0.000415397	0.000942507	38.5585	4.23774e-09
MOD_CK2_1_338	338	4	0	3	0.000532725	0.00197517	0.000823554	0	0.00282752	15.1147	0.000522245
LIG_CYCLIN_1_339	339	18	8	2	0.0021309	0.00661701	0.00370599	0.00110773	0.00188501	9.2527	0.00979045
LIG_FHA_2_339	339	4	0	3	0.000532725	0.00197517	0.000823554	0	0.00282752	15.1147	0.000522245
LIG_TRAF6_340	340	0	1	0	7.61035e-05	0.00034649	0	0.000138466	0	0.819503	0.663815
LIG_NRBOX_341	341	0	0	1	7.61035e-05	0.00034649	0	0	0.000942507	11.3854	0.00337046
MOD_PIKK_1_342	342	0	0	35	0.00266362	0.00801282	0	0	0.0329877	399.523	1.75648e-87
LIG_FHA_2_342	342	1	0	0	7.61035e-05	0.00034649	0.000205888	0	0	1.7055	0.42624
LIG_SH2_STAT5_344	344	1	0	0	7.61035e-05	0.00034649	0.000205888	0	0	1.7055	0.42624
MOD_CK2_1_345	345	3	1	0	0.000304414	0.00120267	0.000617665	0.000138466	0	2.54272	0.280449
LIG_Clathr_ClatBox_1_345	345	0	0	1	7.61035e-05	0.00034649	0	0	0.000942507	11.3854	0.00337046
LIG_FHA_2_346	346	3	1	0	0.000304414	0.00120267	0.000617665	0.000138466	0	2.54272	0.280449
LIG_SH2_STAT5_347	347	2	0	0	0.000152207	0.000647158	0.000411777	0	0	3.41127	0.181657
MOD_GSK3_1_347	347	2	0	0	0.000152207	0.000647158	0.000411777	0	0	3.41127	0.181657
MOD_SUMO_348	348	1	5	2	0.000608828	0.00222202	0.000205888	0.000692329	0.00188501	4.21876	0.121313
LIG_SH3_3_349	349	0	2	0	0.000152207	0.000647158	0	0.000276932	0	1.63913	0.440623
MOD_SUMO_349	349	1	0	0	7.61035e-05	0.00034649	0.000205888	0	0	1.7055	0.42624
MOD_ProDKin_1_351	351	42	4	112	0.0120244	0.0282766	0.00864731	0.000553863	0.105561	866.041	8.74251e-189
LIG_CYCLIN_1_352	352	0	0	4	0.000304414	0.00120267	0	0	0.00377003	45.552	1.28381e-10
TRG_NLS_MonoExtN_4_352	352	0	0	1	7.61035e-05	0.00034649	0	0	0.000942507	11.3854	0.00337046
LIG_Actin_WH2_2_353	353	33	25	292	0.0266362	0.053352	0.00679432	0.00346164	0.275212	2751.99	0
TRG_NLS_MonoExtN_4_353	353	6	0	0	0.000456621	0.00172358	0.00123533	0	0	10.2369	0.00598524
MOD_PKA_2_354	354	1	0	0	7.61035e-05	0.00034649	0.000205888	0	0	1.7055	0.42624
MOD_GSK3_1_354	354	1	0	0	7.61035e-05	0.00034649	0.000205888	0	0	1.7055	0.42624
TRG_NLS_MonoExtN_4_355	355	5	1	0	0.000456621	0.00172358	0.00102944	0.000138466	0	5.57818	0.0614772
MOD_GSK3_1_356	356	7	4	93	0.00791476	0.0200571	0.00144122	0.000553863	0.0876532	934.895	9.77289e-204
TRG_NLS_MonoExtC_3_357	357	5	1	0	0.000456621	0.00172358	0.00102944	0.000138466	0	5.57818	0.0614772
LIG_MAPK_1_358	358	6	3	3	0.000913242	0.00317216	0.00123533	0.000415397	0.00282752	6.7753	0.0337881
MOD_PKA_2_360	360	118	32	13	0.0124049	0.0290026	0.0242948	0.00443091	0.0122526	93.5328	4.89348e-21
MOD_PKA_1_361	361	4758	7199	780	0.96933	0.0595255	0.979617	0.996815	0.735156	2157.91	0
MOD_PIKK_1_361	361	4620	7184	770	0.956925	0.0771286	0.951204	0.994738	0.72573	1630.23	0
MOD_PKA_2_361	361	22	3219	302	0.269635	0.253148	0.00452954	0.445721	0.284637	2871.66	0
MOD_ProDKin_1_361	361	13	5	254	0.0207002	0.0437559	0.00267655	0.000692329	0.239397	2723.73	0
MOD_CDK_1_361	361	13	5	254	0.0207002	0.0437559	0.00267655	0.000692329	0.239397	2723.73	0
LIG_MAPK_1_361	361	1	0	0	7.61035e-05	0.00034649	0.000205888	0	0	1.7055	0.42624
MOD_PIKK_1_362	362	1	1	0	0.000152207	0.000647158	0.000205888	0.000138466	0	0.262447	0.877022
MOD_PKA_1_362	362	1	1	0	0.000152207	0.000647158	0.000205888	0.000138466	0	0.262447	0.877022
MOD_PKA_2_362	362	0	1	0	7.61035e-05	0.00034649	0	0.000138466	0	0.819503	0.663815
MOD_PIKK_1_363	363	1	0	0	7.61035e-05	0.00034649	0.000205888	0	0	1.7055	0.42624
MOD_PKA_1_363	363	1	0	0	7.61035e-05	0.00034649	0.000205888	0	0	1.7055	0.42624
TRG_NES_CRM1_1_365	365	0	0	1	7.61035e-05	0.00034649	0	0	0.000942507	11.3854	0.00337046
MOD_CK2_1_366	366	68	4	6	0.00593607	0.015787	0.0140004	0.000553863	0.00565504	88.9976	4.72526e-20
MOD_SUMO_366	366	0	0	1	7.61035e-05	0.00034649	0	0	0.000942507	11.3854	0.00337046
LIG_FHA_2_367	367	65	4	5	0.00563166	0.0151065	0.0133827	0.000553863	0.00471254	85.5212	2.68725e-19
MOD_CK2_1_371	371	2	2	1	0.000380518	0.00146645	0.000411777	0.000276932	0.000942507	1.09718	0.577765
LIG_CtBP_371	371	2	0	0	0.000152207	0.000647158	0.000411777	0	0	3.41127	0.181657
LIG_FHA_2_372	372	2	2	1	0.000380518	0.00146645	0.000411777	0.000276932	0.000942507	1.09718	0.577765
LIG_PP1_375	375	3	0	0	0.000228311	0.000930529	0.000617665	0	0	5.11729	0.0774096
LIG_PP1_376	376	4782	7194	1028	0.98965	0.0250171	0.984558	0.996123	0.968897	86.4457	1.69259e-19
LIG_PP1_377	377	1	1	0	0.000152207	0.000647158	0.000205888	0.000138466	0	0.262447	0.877022
LIG_PP1_378	378	1	0	0	7.61035e-05	0.00034649	0.000205888	0	0	1.7055	0.42624
LIG_SH2_STAT5_380	380	1	1	0	0.000152207	0.000647158	0.000205888	0.000138466	0	0.262447	0.877022
MOD_GSK3_1_381	381	1	1	0	0.000152207	0.000647158	0.000205888	0.000138466	0	0.262447	0.877022
LIG_FHA_2_381	381	0	1	0	7.61035e-05	0.00034649	0	0.000138466	0	0.819503	0.663815
MOD_PKA_2_384	384	0	7	0	0.000532725	0.00197517	0	0.000969261	0	5.73914	0.0567233
TRG_ENDOCYTIC_2_384	384	2	1	0	0.000228311	0.000930529	0.000411777	0.000138466	0	1.21392	0.545005
LIG_SH2_STAT5_386	386	1	0	3	0.000304414	0.00120267	0.000205888	0	0.00282752	24.549	4.66922e-06
LIG_SH2_GRB2_386	386	0	0	2	0.000152207	0.000647158	0	0	0.00188501	22.7726	1.13502e-05
TRG_LysEnd_APsAcLL_1_386	386	1	0	0	7.61035e-05	0.00034649	0.000205888	0	0	1.7055	0.42624
MOD_PIKK_1_388	388	21	51	9	0.00616438	0.0162929	0.00432366	0.00706176	0.00848256	4.56621	0.101967
MOD_GSK3_1_388	388	21	51	9	0.00616438	0.0162929	0.00432366	0.00706176	0.00848256	4.56621	0.101967
LIG_FHA_2_389	389	20	3	8	0.00235921	0.00722157	0.00411777	0.000415397	0.00754006	30.0753	2.94597e-07
LIG_SH2_STAT5_389	389	1	0	0	7.61035e-05	0.00034649	0.000205888	0	0	1.7055	0.42624
LIG_SH2_STAT3_389	389	1	0	0	7.61035e-05	0.00034649	0.000205888	0	0	1.7055	0.42624
LIG_14-3-3_2_391	391	9	0	0	0.000684932	0.00246473	0.001853	0	0	15.3589	0.000462233
MOD_CK2_1_391	391	0	0	3	0.000228311	0.000930529	0	0	0.00282752	34.1614	3.81892e-08
MOD_GSK3_1_392	392	0	0	3	0.000228311	0.000930529	0	0	0.00282752	34.1614	3.81892e-08
TRG_ENDOCYTIC_2_393	393	9	0	21	0.00228311	0.00702117	0.001853	0	0.0197926	159.722	2.07405e-35
LIG_SH2_GRB2_393	393	1	11	3	0.00114155	0.00385451	0.000205888	0.00152312	0.00282752	7.29623	0.0260401
MOD_CK2_1_393	393	10	0	0	0.000761035	0.00270375	0.00205888	0	0	17.0667	0.000196792
LIG_SH2_STAT5_393	393	7	0	2	0.000684932	0.00246473	0.00144122	0	0.00188501	11.2412	0.00362247
LIG_SH3_3_394	394	0	2	2	0.000304414	0.00120267	0	0.000276932	0.00188501	10.2071	0.00607517
LIG_SCF-TrCP1_1_394	394	2	0	0	0.000152207	0.000647158	0.000411777	0	0	3.41127	0.181657
MOD_GSK3_1_395	395	1	1	0	0.000152207	0.000647158	0.000205888	0.000138466	0	0.262447	0.877022
TRG_LysEnd_APsAcLL_1_396	396	0	0	2	0.000152207	0.000647158	0	0	0.00188501	22.7726	1.13502e-05
LIG_Actin_WH2_2_396	396	0	1	0	7.61035e-05	0.00034649	0	0.000138466	0	0.819503	0.663815
MOD_GSK3_1_397	397	36	3	0	0.00296804	0.00878889	0.00741198	0.000415397	0	51.4743	6.64505e-12
LIG_CtBP_397	397	0	11	0	0.000837139	0.00293946	0	0.00152312	0	9.0214	0.0109908
LIG_SH3_3_397	397	1	1	0	0.000152207	0.000647158	0.000205888	0.000138466	0	0.262447	0.877022
TRG_NLS_MonoExtN_4_398	398	0	0	1	7.61035e-05	0.00034649	0	0	0.000942507	11.3854	0.00337046
LIG_14-3-3_3_399	399	0	10	3	0.000989346	0.00340209	0	0.00138466	0.00282752	9.57909	0.00831625
MOD_ProDKin_1_399	399	4	2	4	0.000761035	0.00270375	0.000823554	0.000276932	0.00377003	14.883	0.000586414
MOD_PKA_1_399	399	0	0	1	7.61035e-05	0.00034649	0	0	0.000942507	11.3854	0.00337046
TRG_LysEnd_APsAcLL_1_399	399	1	0	0	7.61035e-05	0.00034649	0.000205888	0	0	1.7055	0.42624
TRG_ENDOCYTIC_2_400	400	9	0	0	0.000684932	0.00246473	0.001853	0	0	15.3589	0.000462233
MOD_PKA_2_400	400	1	0	0	7.61035e-05	0.00034649	0.000205888	0	0	1.7055	0.42624
LIG_CYCLIN_1_401	401	10	5	1	0.00121766	0.00407733	0.00205888	0.000692329	0.000942507	4.53101	0.103777
MOD_GSK3_1_402	402	4383	284	337	0.380822	0.288574	0.902409	0.0393243	0.317625	9193.66	0
MOD_GSK3_1_403	403	1	0	0	7.61035e-05	0.00034649	0.000205888	0	0	1.7055	0.42624
MOD_PIKK_1_404	404	25	0	0	0.00190259	0.00600178	0.00514721	0	0	42.7156	5.30179e-10
MOD_CK2_1_404	404	25	0	0	0.00190259	0.00600178	0.00514721	0	0	42.7156	5.30179e-10
MOD_GSK3_1_404	404	1	0	0	7.61035e-05	0.00034649	0.000205888	0	0	1.7055	0.42624
LIG_FHA_2_405	405	25	0	0	0.00190259	0.00600178	0.00514721	0	0	42.7156	5.30179e-10
MOD_GSK3_1_411	411	0	2	1	0.000228311	0.000930529	0	0.000276932	0.000942507	3.55491	0.169068
MOD_GSK3_1_414	414	0	1	0	7.61035e-05	0.00034649	0	0.000138466	0	0.819503	0.663815
TRG_LysEnd_APsAcLL_1_416	416	0	1	0	7.61035e-05	0.00034649	0	0.000138466	0	0.819503	0.663815
MOD_CK2_1_418	418	4803	3528	1019	0.711568	0.260899	0.988882	0.488507	0.960415	3890.87	0
LIG_FHA_2_419	419	1	64	3	0.00517504	0.0140722	0.000205888	0.00886181	0.00282752	43.4986	3.58432e-10
MOD_CK2_1_419	419	1	1	0	0.000152207	0.000647158	0.000205888	0.000138466	0	0.262447	0.877022
LIG_Clathr_ClatBox_1_420	420	0	1	0	7.61035e-05	0.00034649	0	0.000138466	0	0.819503	0.663815
MOD_CK2_1_420	420	1	0	0	7.61035e-05	0.00034649	0.000205888	0	0	1.7055	0.42624
LIG_FHA_2_421	421	3	0	0	0.000228311	0.000930529	0.000617665	0	0	5.11729	0.0774096
LIG_APCC_Dbox_1_421	421	0	1	0	7.61035e-05	0.00034649	0	0.000138466	0	0.819503	0.663815
LIG_CtBP_429	429	13	64	2	0.00601218	0.015956	0.00267655	0.00886181	0.00188501	21.8806	1.77291e-05
LIG_SH2_STAT5_437	437	144	1665	167	0.150381	0.183867	0.0296479	0.230546	0.157399	917.78	5.08769e-200
LIG_14-3-3_3_437	437	10	21	4	0.00266362	0.00801282	0.00205888	0.00290778	0.00377003	1.31961	0.516952
MOD_GSK3_1_437	437	21	2	1	0.00182648	0.00579412	0.00432366	0.000276932	0.000942507	26.5791	1.69213e-06
MOD_PKA_2_441	441	21	2	1	0.00182648	0.00579412	0.00432366	0.000276932	0.000942507	26.5791	1.69213e-06
LIG_MAPK_1_442	442	1	0	0	7.61035e-05	0.00034649	0.000205888	0	0	1.7055	0.42624
LIG_14-3-3_2_443	443	1	0	0	7.61035e-05	0.00034649	0.000205888	0	0	1.7055	0.42624
MOD_CK2_1_443	443	0	1	0	7.61035e-05	0.00034649	0	0.000138466	0	0.819503	0.663815
MOD_GSK3_1_444	444	4808	7214	1057	0.995358	0.0128432	0.989911	0.998892	0.99623	50.8788	8.94969e-12
LIG_SH2_STAT5_445	445	4843	7217	1061	0.998554	0.00473384	0.997118	0.999308	1	11.3184	0.00348525
MOD_GSK3_1_445	445	1	1	0	0.000152207	0.000647158	0.000205888	0.000138466	0	0.262447	0.877022
LIG_TRAF6_445	445	1	0	0	7.61035e-05	0.00034649	0.000205888	0	0	1.7055	0.42624
TRG_ENDOCYTIC_2_445	445	1	0	0	7.61035e-05	0.00034649	0.000205888	0	0	1.7055	0.42624
LIG_SH2_STAT5_446	446	1	1	0	0.000152207	0.000647158	0.000205888	0.000138466	0	0.262447	0.877022
LIG_BRCT_BRCA1_1_446	446	0	0	1	7.61035e-05	0.00034649	0	0	0.000942507	11.3854	0.00337046
MOD_GSK3_1_446	446	1	0	0	7.61035e-05	0.00034649	0.000205888	0	0	1.7055	0.42624
LIG_SH2_STAT5_447	447	1	0	0	7.61035e-05	0.00034649	0.000205888	0	0	1.7055	0.42624
MOD_PIKK_1_448	448	7	3	1	0.000837139	0.00293946	0.00144122	0.000415397	0.000942507	3.66878	0.159711
LIG_SH2_STAT5_449	449	0	0	2	0.000152207	0.000647158	0	0	0.00188501	22.7726	1.13502e-05
MOD_PKA_2_449	449	0	1	0	7.61035e-05	0.00034649	0	0.000138466	0	0.819503	0.663815
MOD_CK2_1_451	451	1	0	3	0.000304414	0.00120267	0.000205888	0	0.00282752	24.549	4.66922e-06
LIG_SH2_STAT5_452	452	3	34	0	0.00281583	0.00840265	0.000617665	0.00470784	0	20.5612	3.42922e-05
LIG_FHA_2_452	452	1	0	3	0.000304414	0.00120267	0.000205888	0	0.00282752	24.549	4.66922e-06
MOD_PKA_2_453	453	4848	7217	1058	0.998706	0.00429808	0.998147	0.999308	0.997172	5.12912	0.0769532
MOD_GSK3_1_453	453	1	0	0	7.61035e-05	0.00034649	0.000205888	0	0	1.7055	0.42624
MOD_PKA_2_454	454	2	1	0	0.000228311	0.000930529	0.000411777	0.000138466	0	1.21392	0.545005
MOD_PKA_2_455	455	1	0	0	7.61035e-05	0.00034649	0.000205888	0	0	1.7055	0.42624
LIG_SH2_STAT5_458	458	4827	7218	1057	0.997108	0.00859621	0.993823	0.999446	0.99623	32.1482	1.04496e-07
LIG_PTB_Apo_2_458	458	1	0	0	7.61035e-05	0.00034649	0.000205888	0	0	1.7055	0.42624
LIG_PTB_Phospho_1_458	458	1	0	0	7.61035e-05	0.00034649	0.000205888	0	0	1.7055	0.42624
TRG_ENDOCYTIC_2_458	458	1	0	0	7.61035e-05	0.00034649	0.000205888	0	0	1.7055	0.42624
LIG_SH2_STAT5_459	459	2	1	0	0.000228311	0.000930529	0.000411777	0.000138466	0	1.21392	0.545005
LIG_SH2_STAT5_460	460	1	0	0	7.61035e-05	0.00034649	0.000205888	0	0	1.7055	0.42624
LIG_EH1_1_463	463	1	0	1	0.000152207	0.000647158	0.000205888	0	0.000942507	5.5458	0.0624805
LIG_PTB_Apo_2_463	463	1	0	0	7.61035e-05	0.00034649	0.000205888	0	0	1.7055	0.42624
LIG_SH2_GRB2_464	464	4813	7215	1052	0.995434	0.0126655	0.990941	0.999031	0.991517	45.7071	1.18803e-10
LIG_SH2_STAT5_464	464	4775	7206	1048	0.991553	0.0211671	0.983117	0.997785	0.987747	76.5811	2.34758e-17
LIG_SH2_SRC_464	464	2	2	1	0.000380518	0.00146645	0.000411777	0.000276932	0.000942507	1.09718	0.577765
TRG_ENDOCYTIC_2_464	464	1	2	0	0.000228311	0.000930529	0.000205888	0.000276932	0	0.327787	0.848832
MOD_GSK3_1_464	464	1	0	1	0.000152207	0.000647158	0.000205888	0	0.000942507	5.5458	0.0624805
LIG_SH2_STAT3_464	464	1	0	0	7.61035e-05	0.00034649	0.000205888	0	0	1.7055	0.42624
MOD_ProDKin_1_464	464	1	0	0	7.61035e-05	0.00034649	0.000205888	0	0	1.7055	0.42624
MOD_CK2_1_464	464	1	0	0	7.61035e-05	0.00034649	0.000205888	0	0	1.7055	0.42624
LIG_SH2_GRB2_465	465	2	1	0	0.000228311	0.000930529	0.000411777	0.000138466	0	1.21392	0.545005
LIG_SH2_STAT5_465	465	2	1	0	0.000228311	0.000930529	0.000411777	0.000138466	0	1.21392	0.545005
LIG_FHA_2_465	465	1	0	0	7.61035e-05	0.00034649	0.000205888	0	0	1.7055	0.42624
LIG_SH2_GRB2_466	466	1	0	0	7.61035e-05	0.00034649	0.000205888	0	0	1.7055	0.42624
LIG_SH2_STAT5_466	466	1	0	0	7.61035e-05	0.00034649	0.000205888	0	0	1.7055	0.42624
TRG_ENDOCYTIC_2_466	466	0	0	1	7.61035e-05	0.00034649	0	0	0.000942507	11.3854	0.00337046
LIG_FHA_2_473	473	7	3	6	0.00121766	0.00407733	0.00144122	0.000415397	0.00565504	21.1997	2.492e-05
MOD_CK2_1_473	473	0	0	11	0.000837139	0.00293946	0	0	0.0103676	125.335	6.07958e-28
LIG_SH2_STAT5_473	473	1	0	0	7.61035e-05	0.00034649	0.000205888	0	0	1.7055	0.42624
LIG_FHA_2_474	474	4	0	11	0.00114155	0.00385451	0.000823554	0	0.0103676	87.888	8.22914e-20
LIG_Actin_WH2_2_476	476	1	0	0	7.61035e-05	0.00034649	0.000205888	0	0	1.7055	0.42624
TRG_LysEnd_APsAcLL_1_478	478	4843	7213	1054	0.997717	0.00702117	0.997118	0.998754	0.993402	12.845	0.00162458
LIG_SH3_3_478	478	2	0	0	0.000152207	0.000647158	0.000411777	0	0	3.41127	0.181657
TRG_LysEnd_APsAcLL_1_479	479	2	1	0	0.000228311	0.000930529	0.000411777	0.000138466	0	1.21392	0.545005
LIG_SH2_STAT5_479	479	1	1	0	0.000152207	0.000647158	0.000205888	0.000138466	0	0.262447	0.877022
TRG_ENDOCYTIC_2_479	479	1	1	0	0.000152207	0.000647158	0.000205888	0.000138466	0	0.262447	0.877022
TRG_ENDOCYTIC_2_480	480	6	0	5	0.000837139	0.00293946	0.00123533	0	0.00471254	26.0224	2.23513e-06
LIG_EVH1_1_480	480	2	0	0	0.000152207	0.000647158	0.000411777	0	0	3.41127	0.181657
MOD_ProDKin_1_480	480	0	1	0	7.61035e-05	0.00034649	0	0.000138466	0	0.819503	0.663815
TRG_LysEnd_APsAcLL_1_480	480	1	0	0	7.61035e-05	0.00034649	0.000205888	0	0	1.7055	0.42624
LIG_14-3-3_3_482	482	0	1	0	7.61035e-05	0.00034649	0	0.000138466	0	0.819503	0.663815
MOD_GSK3_1_484	484	4829	7212	1057	0.996804	0.00936193	0.994235	0.998615	0.99623	17.6065	0.000150243
TRG_NLS_MonoExtN_4_484	484	0	0	4	0.000304414	0.00120267	0	0	0.00377003	45.552	1.28381e-10
MOD_PIKK_1_484	484	2	0	1	0.000228311	0.000930529	0.000411777	0	0.000942507	4.73643	0.0936479
MOD_GSK3_1_485	485	2	1	0	0.000228311	0.000930529	0.000411777	0.000138466	0	1.21392	0.545005
MOD_GSK3_1_486	486	1	0	0	7.61035e-05	0.00034649	0.000205888	0	0	1.7055	0.42624
TRG_NLS_MonoExtC_3_487	487	0	0	2	0.000152207	0.000647158	0	0	0.00188501	22.7726	1.13502e-05
LIG_14-3-3_3_488	488	15	0	4	0.00144597	0.00473384	0.00308833	0	0.00377003	23.5004	7.88779e-06
MOD_PIKK_1_488	488	2	0	0	0.000152207	0.000647158	0.000411777	0	0	3.41127	0.181657
MOD_PKA_2_488	488	0	0	2	0.000152207	0.000647158	0	0	0.00188501	22.7726	1.13502e-05
MOD_PKA_1_488	488	0	0	2	0.000152207	0.000647158	0	0	0.00188501	22.7726	1.13502e-05
MOD_CK2_1_488	488	1	0	0	7.61035e-05	0.00034649	0.000205888	0	0	1.7055	0.42624
LIG_FHA_2_489	489	1	0	0	7.61035e-05	0.00034649	0.000205888	0	0	1.7055	0.42624
MOD_PKA_2_489	489	0	1	0	7.61035e-05	0.00034649	0	0.000138466	0	0.819503	0.663815
TRG_NLS_MonoExtN_4_490	490	1	0	2	0.000228311	0.000930529	0.000205888	0	0.00188501	14.4178	0.000739968
TRG_NLS_MonoExtC_3_491	491	1	0	2	0.000228311	0.000930529	0.000205888	0	0.00188501	14.4178	0.000739968
LIG_TRAF2_1_491	491	1	0	0	7.61035e-05	0.00034649	0.000205888	0	0	1.7055	0.42624
LIG_MAPK_1_492	492	2	3	1	0.000456621	0.00172358	0.000411777	0.000415397	0.000942507	0.597106	0.741891
TRG_NLS_MonoExtN_4_492	492	2	0	0	0.000152207	0.000647158	0.000411777	0	0	3.41127	0.181657
MOD_PKA_2_495	495	4835	7215	1060	0.997717	0.00702117	0.99547	0.999031	0.999057	17.0702	0.000196447
MOD_PKA_1_495	495	4829	7214	1060	0.997184	0.00840265	0.994235	0.998892	0.999057	23.8738	6.54455e-06
LIG_14-3-3_2_495	495	3	1	0	0.000304414	0.00120267	0.000617665	0.000138466	0	2.54272	0.280449
TRG_NLS_Bipartite_1_495	495	1	0	1	0.000152207	0.000647158	0.000205888	0	0.000942507	5.5458	0.0624805
TRG_NLS_MonoExtN_4_495	495	1	0	0	7.61035e-05	0.00034649	0.000205888	0	0	1.7055	0.42624
MOD_PKA_2_496	496	2	1	0	0.000228311	0.000930529	0.000411777	0.000138466	0	1.21392	0.545005
MOD_PKA_1_496	496	2	1	0	0.000228311	0.000930529	0.000411777	0.000138466	0	1.21392	0.545005
MOD_PKA_2_497	497	1	0	0	7.61035e-05	0.00034649	0.000205888	0	0	1.7055	0.42624
MOD_PKA_1_497	497	1	0	0	7.61035e-05	0.00034649	0.000205888	0	0	1.7055	0.42624
LIG_CYCLIN_1_498	498	1	0	0	7.61035e-05	0.00034649	0.000205888	0	0	1.7055	0.42624
TRG_ENDOCYTIC_2_501	501	4850	7221	1058	0.999163	0.00293946	0.998559	0.999862	0.997172	11.3589	0.00341538
MOD_GSK3_1_502	502	3	0	0	0.000228311	0.000930529	0.000617665	0	0	5.11729	0.0774096
TRG_ENDOCYTIC_2_502	502	2	1	0	0.000228311	0.000930529	0.000411777	0.000138466	0	1.21392	0.545005
LIG_SPAK-OSR1_1_502	502	0	0	1	7.61035e-05	0.00034649	0	0	0.000942507	11.3854	0.00337046
LIG_SH2_STAT5_503	503	0	1	15	0.00121766	0.00407733	0	0.000138466	0.0141376	158.464	3.88968e-35
TRG_ENDOCYTIC_2_503	503	1	0	0	7.61035e-05	0.00034649	0.000205888	0	0	1.7055	0.42624
MOD_GSK3_1_506	506	2	0	1	0.000228311	0.000930529	0.000411777	0	0.000942507	4.73643	0.0936479
MOD_PKA_2_506	506	1	0	1	0.000152207	0.000647158	0.000205888	0	0.000942507	5.5458	0.0624805
MOD_PKA_1_506	506	1	0	1	0.000152207	0.000647158	0.000205888	0	0.000942507	5.5458	0.0624805
MOD_GSK3_1_512	512	3	5	0	0.000608828	0.00222202	0.000617665	0.000692329	0	0.729742	0.694286
LIG_MAPK_1_512	512	1	0	0	7.61035e-05	0.00034649	0.000205888	0	0	1.7055	0.42624
MOD_PKA_1_512	512	1	0	0	7.61035e-05	0.00034649	0.000205888	0	0	1.7055	0.42624
TRG_NES_CRM1_1_514	514	1	0	0	7.61035e-05	0.00034649	0.000205888	0	0	1.7055	0.42624
TRG_NES_CRM1_1_516	516	1	0	0	7.61035e-05	0.00034649	0.000205888	0	0	1.7055	0.42624
TRG_LysEnd_APsAcLL_1_516	516	0	1	0	7.61035e-05	0.00034649	0	0.000138466	0	0.819503	0.663815
LIG_BRCT_BRCA1_1_517	517	1	0	0	7.61035e-05	0.00034649	0.000205888	0	0	1.7055	0.42624
MOD_GSK3_1_519	519	4846	7216	1060	0.99863	0.00451688	0.997735	0.999169	0.999057	4.51923	0.104391
LIG_SH2_STAT5_520	520	34	71	24	0.00981735	0.0239559	0.00700021	0.00983107	0.0226202	21.8557	1.79511e-05
TRG_ENDOCYTIC_2_520	520	34	71	24	0.00981735	0.0239559	0.00700021	0.00983107	0.0226202	21.8557	1.79511e-05
MOD_GSK3_1_520	520	3	1	0	0.000304414	0.00120267	0.000617665	0.000138466	0	2.54272	0.280449
LIG_Clathr_ClatBox_1_520	520	0	1	0	7.61035e-05	0.00034649	0	0.000138466	0	0.819503	0.663815
LIG_BRCT_BRCA1_1_521	521	4850	7220	1060	0.999239	0.00270375	0.998559	0.999723	0.999057	5.22654	0.0732945
MOD_GSK3_1_521	521	1	0	0	7.61035e-05	0.00034649	0.000205888	0	0	1.7055	0.42624
LIG_BRCT_BRCA1_1_522	522	3	1	0	0.000304414	0.00120267	0.000617665	0.000138466	0	2.54272	0.280449
LIG_14-3-3_2_522	522	2	0	1	0.000228311	0.000930529	0.000411777	0	0.000942507	4.73643	0.0936479
MOD_CK2_1_523	523	1	1	0	0.000152207	0.000647158	0.000205888	0.000138466	0	0.262447	0.877022
LIG_BRCT_BRCA1_1_523	523	1	0	0	7.61035e-05	0.00034649	0.000205888	0	0	1.7055	0.42624
MOD_SUMO_530	530	19	10	10	0.00296804	0.00878889	0.00391188	0.00138466	0.00942507	22.5294	1.28176e-05
LIG_TRAF2_1_530	530	0	0	1	7.61035e-05	0.00034649	0	0	0.000942507	11.3854	0.00337046
LIG_Actin_WH2_2_535	535	6	0	0	0.000456621	0.00172358	0.00123533	0	0	10.2369	0.00598524
MOD_SUMO_535	535	4	1	0	0.000380518	0.00146645	0.000823554	0.000138466	0	4.02261	0.133814
LIG_MAPK_1_535	535	1	0	2	0.000228311	0.000930529	0.000205888	0	0.00188501	14.4178	0.000739968
LIG_MAPK_1_536	536	4836	7219	1053	0.997565	0.00742091	0.995676	0.999585	0.99246	30.6388	2.22258e-07
LIG_Actin_WH2_2_536	536	12	1	0	0.000989346	0.00340209	0.00247066	0.000138466	0	17.1241	0.000191225
LIG_MAPK_1_537	537	3	1	0	0.000304414	0.00120267	0.000617665	0.000138466	0	2.54272	0.280449
LIG_Actin_WH2_2_538	538	4809	7204	1046	0.993836	0.0162929	0.990117	0.997508	0.985862	37.8655	5.99242e-09
MOD_CK2_1_538	538	0	0	4	0.000304414	0.00120267	0	0	0.00377003	45.552	1.28381e-10
LIG_MAPK_1_538	538	1	0	1	0.000152207	0.000647158	0.000205888	0	0.000942507	5.5458	0.0624805
LIG_Actin_WH2_2_539	539	3	1	0	0.000304414	0.00120267	0.000617665	0.000138466	0	2.54272	0.280449
LIG_SH2_STAT5_540	540	4838	7215	1057	0.997717	0.00702117	0.996088	0.999031	0.99623	12.1593	0.00228902
TRG_ENDOCYTIC_2_540	540	4828	7215	1060	0.997184	0.00840265	0.994029	0.999031	0.999057	27.3136	1.17202e-06
LIG_Actin_WH2_2_540	540	1	0	0	7.61035e-05	0.00034649	0.000205888	0	0	1.7055	0.42624
MOD_PIKK_1_540	540	1	0	0	7.61035e-05	0.00034649	0.000205888	0	0	1.7055	0.42624
LIG_SH2_STAT5_541	541	4	1	0	0.000380518	0.00146645	0.000823554	0.000138466	0	4.02261	0.133814
TRG_ENDOCYTIC_2_541	541	3	1	0	0.000304414	0.00120267	0.000617665	0.000138466	0	2.54272	0.280449
LIG_SH2_STAT5_542	542	1	0	0	7.61035e-05	0.00034649	0.000205888	0	0	1.7055	0.42624
LIG_EH1_1_542	542	0	0	1	7.61035e-05	0.00034649	0	0	0.000942507	11.3854	0.00337046
TRG_ENDOCYTIC_2_542	542	1	0	0	7.61035e-05	0.00034649	0.000205888	0	0	1.7055	0.42624
TRG_LysEnd_APsAcLL_1_544	544	0	1	0	7.61035e-05	0.00034649	0	0.000138466	0	0.819503	0.663815
MOD_GSK3_1_545	545	0	1	0	7.61035e-05	0.00034649	0	0.000138466	0	0.819503	0.663815
MOD_ProDKin_1_549	549	2	0	0	0.000152207	0.000647158	0.000411777	0	0	3.41127	0.181657
MOD_PKA_2_550	550	69	11	172	0.0191781	0.0411811	0.0142063	0.00152312	0.162111	1278.41	2.49427e-278
LIG_APCC_Dbox_1_550	550	5	6	2	0.000989346	0.00340209	0.00102944	0.000830795	0.00188501	1.05276	0.590739
LIG_FHA_2_550	550	0	1	0	7.61035e-05	0.00034649	0	0.000138466	0	0.819503	0.663815
MOD_PIKK_1_552	552	8	3	0	0.000837139	0.00293946	0.00164711	0.000415397	0	6.23421	0.0442852
LIG_SH3_3_554	554	4781	4580	1006	0.788965	0.223803	0.984352	0.634173	0.948162	2314.45	0
LIG_SH3_3_555	555	3	1	0	0.000304414	0.00120267	0.000617665	0.000138466	0	2.54272	0.280449
LIG_14-3-3_1_555	555	0	0	1	7.61035e-05	0.00034649	0	0	0.000942507	11.3854	0.00337046
MOD_PKA_2_555	555	1	0	0	7.61035e-05	0.00034649	0.000205888	0	0	1.7055	0.42624
MOD_GSK3_1_555	555	1	0	0	7.61035e-05	0.00034649	0.000205888	0	0	1.7055	0.42624
LIG_MAPK_1_556	556	2	1	0	0.000228311	0.000930529	0.000411777	0.000138466	0	1.21392	0.545005
LIG_SH3_3_556	556	1	0	0	7.61035e-05	0.00034649	0.000205888	0	0	1.7055	0.42624
MOD_ProDKin_1_556	556	0	0	1	7.61035e-05	0.00034649	0	0	0.000942507	11.3854	0.00337046
MOD_PKA_2_558	558	1	0	0	7.61035e-05	0.00034649	0.000205888	0	0	1.7055	0.42624
LIG_CYCLIN_1_559	559	45	9	2	0.0042618	0.0119491	0.00926498	0.00124619	0.00188501	45.5386	1.29245e-10
LIG_SH2_SRC_562	562	8	4	0	0.000913242	0.00317216	0.00164711	0.000553863	0	4.85902	0.0880801
LIG_SH2_STAT5_562	562	8	4	0	0.000913242	0.00317216	0.00164711	0.000553863	0	4.85902	0.0880801
TRG_ENDOCYTIC_2_562	562	8	4	0	0.000913242	0.00317216	0.00164711	0.000553863	0	4.85902	0.0880801
MOD_GSK3_1_563	563	1	0	0	7.61035e-05	0.00034649	0.000205888	0	0	1.7055	0.42624
MOD_GSK3_1_564	564	4848	7217	1060	0.998858	0.00385451	0.998147	0.999308	0.999057	3.47102	0.17631
LIG_SH2_STAT5_564	564	4829	7205	1042	0.995129	0.013373	0.994235	0.997646	0.982092	47.4444	4.98405e-11
TRG_ENDOCYTIC_2_564	564	1	0	0	7.61035e-05	0.00034649	0.000205888	0	0	1.7055	0.42624
LIG_SH2_STAT5_565	565	3	1	0	0.000304414	0.00120267	0.000617665	0.000138466	0	2.54272	0.280449
MOD_GSK3_1_565	565	3	1	0	0.000304414	0.00120267	0.000617665	0.000138466	0	2.54272	0.280449
LIG_SH2_STAT5_566	566	1	0	0	7.61035e-05	0.00034649	0.000205888	0	0	1.7055	0.42624
MOD_GSK3_1_566	566	1	0	0	7.61035e-05	0.00034649	0.000205888	0	0	1.7055	0.42624
MOD_ProDKin_1_567	567	1	0	1	0.000152207	0.000647158	0.000205888	0	0.000942507	5.5458	0.0624805
MOD_PIKK_1_568	568	4	0	0	0.000304414	0.00120267	0.000823554	0	0	6.82357	0.0329822
MOD_PKA_2_568	568	0	0	1	7.61035e-05	0.00034649	0	0	0.000942507	11.3854	0.00337046
LIG_MAPK_1_572	572	12	198	8	0.0165906	0.0366786	0.00247066	0.0274162	0.00754006	116.555	4.90127e-26
LIG_PP1_572	572	0	0	1	7.61035e-05	0.00034649	0	0	0.000942507	11.3854	0.00337046
LIG_CtBP_578	578	1	181	5	0.0142314	0.0324182	0.000205888	0.0250623	0.00471254	135.349	4.06816e-30
TRG_NES_CRM1_1_580	580	2	0	0	0.000152207	0.000647158	0.000411777	0	0	3.41127	0.181657
LIG_APCC_Dbox_1_582	582	4842	7216	1058	0.998174	0.00579412	0.996912	0.999169	0.997172	8.75223	0.0125741
LIG_SH3_3_582	582	1	0	0	7.61035e-05	0.00034649	0.000205888	0	0	1.7055	0.42624
LIG_SH3_1_582	582	1	0	0	7.61035e-05	0.00034649	0.000205888	0	0	1.7055	0.42624
LIG_CYCLIN_1_583	583	4844	7213	1054	0.997793	0.00681966	0.997323	0.998754	0.993402	12.8015	0.00166027
LIG_APCC_Dbox_1_583	583	3	1	0	0.000304414	0.00120267	0.000617665	0.000138466	0	2.54272	0.280449
LIG_CYCLIN_1_584	584	3	1	0	0.000304414	0.00120267	0.000617665	0.000138466	0	2.54272	0.280449
LIG_SH3_3_584	584	1	0	0	7.61035e-05	0.00034649	0.000205888	0	0	1.7055	0.42624
LIG_APCC_Dbox_1_584	584	1	0	0	7.61035e-05	0.00034649	0.000205888	0	0	1.7055	0.42624
MOD_ProDKin_1_585	585	1	0	1	0.000152207	0.000647158	0.000205888	0	0.000942507	5.5458	0.0624805
LIG_CYCLIN_1_585	585	1	0	0	7.61035e-05	0.00034649	0.000205888	0	0	1.7055	0.42624
LIG_EVH1_1_585	585	1	0	0	7.61035e-05	0.00034649	0.000205888	0	0	1.7055	0.42624
LIG_EH1_1_589	589	1	1	0	0.000152207	0.000647158	0.000205888	0.000138466	0	0.262447	0.877022
MOD_CK2_1_590	590	2	0	0	0.000152207	0.000647158	0.000411777	0	0	3.41127	0.181657
MOD_CK2_1_591	591	4840	7215	1049	0.99726	0.0082082	0.9965	0.999031	0.98869	37.8364	6.08027e-09
MOD_GSK3_1_591	591	8	12	17	0.00281583	0.00840265	0.00164711	0.00166159	0.0160226	71.6958	2.70052e-16
MOD_CK2_1_592	592	3	1	0	0.000304414	0.00120267	0.000617665	0.000138466	0	2.54272	0.280449
LIG_FHA_2_592	592	1	0	0	7.61035e-05	0.00034649	0.000205888	0	0	1.7055	0.42624
MOD_GSK3_1_593	593	0	1	2	0.000228311	0.000930529	0	0.000138466	0.00188501	14.1224	0.000857736
MOD_CK2_1_593	593	1	0	0	7.61035e-05	0.00034649	0.000205888	0	0	1.7055	0.42624
LIG_FHA_2_594	594	0	1	2	0.000228311	0.000930529	0	0.000138466	0.00188501	14.1224	0.000857736
MOD_SUMO_596	596	1	0	0	7.61035e-05	0.00034649	0.000205888	0	0	1.7055	0.42624
MOD_CK2_1_597	597	2	0	0	0.000152207	0.000647158	0.000411777	0	0	3.41127	0.181657
MOD_ProDKin_1_597	597	0	0	1	7.61035e-05	0.00034649	0	0	0.000942507	11.3854	0.00337046
MOD_CDK_1_597	597	0	0	1	7.61035e-05	0.00034649	0	0	0.000942507	11.3854	0.00337046
MOD_CK2_1_598	598	4850	7216	1059	0.998858	0.00385451	0.998559	0.999169	0.998115	1.50848	0.470368
MOD_CK2_1_599	599	3	1	0	0.000304414	0.00120267	0.000617665	0.000138466	0	2.54272	0.280449
MOD_CK2_1_600	600	1	0	0	7.61035e-05	0.00034649	0.000205888	0	0	1.7055	0.42624
LIG_TRAF2_1_601	601	3	0	0	0.000228311	0.000930529	0.000617665	0	0	5.11729	0.0774096
LIG_SH2_STAT5_601	601	0	0	1	7.61035e-05	0.00034649	0	0	0.000942507	11.3854	0.00337046
LIG_FHA_2_601	601	0	0	1	7.61035e-05	0.00034649	0	0	0.000942507	11.3854	0.00337046
LIG_APCC_KENbox_2_602	602	0	1	0	7.61035e-05	0.00034649	0	0.000138466	0	0.819503	0.663815
LIG_MAPK_1_603	603	0	1	1	0.000152207	0.000647158	0	0.000138466	0.000942507	5.10277	0.0779737
LIG_FHA_2_605	605	0	0	1	7.61035e-05	0.00034649	0	0	0.000942507	11.3854	0.00337046
MOD_GSK3_1_605	605	1	0	0	7.61035e-05	0.00034649	0.000205888	0	0	1.7055	0.42624
LIG_PTB_Apo_2_606	606	0	1	0	7.61035e-05	0.00034649	0	0.000138466	0	0.819503	0.663815
LIG_PP1_607	607	0	1	1	0.000152207	0.000647158	0	0.000138466	0.000942507	5.10277	0.0779737
LIG_BRCT_BRCA1_1_607	607	1	1	0	0.000152207	0.000647158	0.000205888	0.000138466	0	0.262447	0.877022
LIG_CYCLIN_1_609	609	3	1	0	0.000304414	0.00120267	0.000617665	0.000138466	0	2.54272	0.280449
MOD_CK2_1_611	611	208	45	26	0.0212329	0.0446451	0.0428248	0.00623096	0.0245052	187.716	1.7302e-41
MOD_GSK3_1_611	611	166	29	26	0.0168189	0.0370827	0.0341775	0.00401551	0.0245052	163.889	2.58153e-36
LIG_FHA_2_612	612	186	34	18	0.0181126	0.0393471	0.0382952	0.00470784	0.0169651	184.292	9.58453e-41
LIG_SH2_GRB2_612	612	0	0	1	7.61035e-05	0.00034649	0	0	0.000942507	11.3854	0.00337046
MOD_CK2_1_612	612	1	0	0	7.61035e-05	0.00034649	0.000205888	0	0	1.7055	0.42624
MOD_GSK3_1_612	612	1	0	0	7.61035e-05	0.00034649	0.000205888	0	0	1.7055	0.42624
MOD_GSK3_1_613	613	15	1	0	0.00121766	0.00407733	0.00308833	0.000138466	0	22.185	1.52257e-05
LIG_PP1_613	613	2	0	0	0.000152207	0.000647158	0.000411777	0	0	3.41127	0.181657
LIG_FHA_2_613	613	1	0	0	7.61035e-05	0.00034649	0.000205888	0	0	1.7055	0.42624
MOD_PIKK_1_613	613	1	0	0	7.61035e-05	0.00034649	0.000205888	0	0	1.7055	0.42624
MOD_SUMO_614	614	4	0	1	0.000380518	0.00146645	0.000823554	0	0.000942507	6.13644	0.0465039
LIG_14-3-3_3_614	614	2	0	0	0.000152207	0.000647158	0.000411777	0	0	3.41127	0.181657
LIG_SH3_3_614	614	2	0	0	0.000152207	0.000647158	0.000411777	0	0	3.41127	0.181657
LIG_14-3-3_3_615	615	4539	4756	814	0.76933	0.234556	0.934527	0.658543	0.767201	1246.44	2.1878e-271
LIG_14-3-3_1_615	615	103	744	41	0.0675799	0.107416	0.0212065	0.103019	0.0386428	323.798	4.87587e-71
LIG_14-3-3_3_616	616	3	1	0	0.000304414	0.00120267	0.000617665	0.000138466	0	2.54272	0.280449
MOD_CK2_1_617	617	15	1	0	0.00121766	0.00407733	0.00308833	0.000138466	0	22.185	1.52257e-05
LIG_14-3-3_3_617	617	1	0	0	7.61035e-05	0.00034649	0.000205888	0	0	1.7055	0.42624
LIG_FHA_2_618	618	14	0	0	0.00106545	0.00362948	0.00288244	0	0	23.9007	6.45698e-06
MOD_ProDKin_1_620	620	2	0	0	0.000152207	0.000647158	0.000411777	0	0	3.41127	0.181657
MOD_ProDKin_1_621	621	4850	7220	1058	0.999087	0.00317216	0.998559	0.999723	0.997172	8.95	0.0113902
MOD_CDK_1_621	621	13	28	0	0.00312024	0.00917173	0.00267655	0.00387704	0	4.95814	0.083821
MOD_CK2_1_621	621	3	2	0	0.000380518	0.00146645	0.000617665	0.000276932	0	1.32573	0.515373
MOD_GSK3_1_621	621	1	0	0	7.61035e-05	0.00034649	0.000205888	0	0	1.7055	0.42624
MOD_ProDKin_1_622	622	3	1	0	0.000304414	0.00120267	0.000617665	0.000138466	0	2.54272	0.280449
LIG_TRAF6_623	623	3	2	0	0.000380518	0.00146645	0.000617665	0.000276932	0	1.32573	0.515373
MOD_CK2_1_623	623	1	1	1	0.000228311	0.000930529	0.000205888	0.000138466	0.000942507	2.63705	0.267529
MOD_ProDKin_1_623	623	1	0	0	7.61035e-05	0.00034649	0.000205888	0	0	1.7055	0.42624
LIG_FHA_2_624	624	1	0	1	0.000152207	0.000647158	0.000205888	0	0.000942507	5.5458	0.0624805
LIG_CYCLIN_1_637	637	2	0	0	0.000152207	0.000647158	0.000411777	0	0	3.41127	0.181657
TRG_ENDOCYTIC_2_637	637	1	0	0	7.61035e-05	0.00034649	0.000205888	0	0	1.7055	0.42624
LIG_CYCLIN_1_638	638	4847	7219	1058	0.998782	0.00407733	0.997941	0.999585	0.997172	8.90917	0.0116251
LIG_CYCLIN_1_639	639	3	1	0	0.000304414	0.00120267	0.000617665	0.000138466	0	2.54272	0.280449
MOD_GSK3_1_640	640	2	0	0	0.000152207	0.000647158	0.000411777	0	0	3.41127	0.181657
LIG_CYCLIN_1_640	640	1	0	0	7.61035e-05	0.00034649	0.000205888	0	0	1.7055	0.42624
MOD_GSK3_1_641	641	4803	7204	797	0.974429	0.0516773	0.988882	0.997508	0.751178	2317.4	0
MOD_GSK3_1_642	642	3	1	0	0.000304414	0.00120267	0.000617665	0.000138466	0	2.54272	0.280449
LIG_CYCLIN_1_643	643	7	0	0	0.000532725	0.00197517	0.00144122	0	0	11.944	0.00254917
LIG_PTB_Apo_2_643	643	2	0	0	0.000152207	0.000647158	0.000411777	0	0	3.41127	0.181657
LIG_PTB_Phospho_1_643	643	2	0	0	0.000152207	0.000647158	0.000411777	0	0	3.41127	0.181657
LIG_14-3-3_3_643	643	2	0	0	0.000152207	0.000647158	0.000411777	0	0	3.41127	0.181657
MOD_GSK3_1_643	643	1	0	0	7.61035e-05	0.00034649	0.000205888	0	0	1.7055	0.42624
LIG_PTB_Apo_2_644	644	4844	7201	1060	0.997336	0.00801282	0.997323	0.997092	0.999057	1.34547	0.510311
LIG_PTB_Phospho_1_644	644	4841	7201	1059	0.997032	0.00878889	0.996706	0.997092	0.998115	0.604027	0.739328
LIG_PTB_Apo_2_645	645	3	1	0	0.000304414	0.00120267	0.000617665	0.000138466	0	2.54272	0.280449
LIG_PTB_Phospho_1_645	645	3	1	0	0.000304414	0.00120267	0.000617665	0.000138466	0	2.54272	0.280449
MOD_ProDKin_1_645	645	0	1	0	7.61035e-05	0.00034649	0	0.000138466	0	0.819503	0.663815
LIG_PTB_Apo_2_646	646	1	0	0	7.61035e-05	0.00034649	0.000205888	0	0	1.7055	0.42624
LIG_PTB_Phospho_1_646	646	1	0	0	7.61035e-05	0.00034649	0.000205888	0	0	1.7055	0.42624
LIG_SH3_3_647	647	0	6	0	0.000456621	0.00172358	0	0.000830795	0	4.91889	0.0854824
MOD_ProDKin_1_648	648	2	0	0	0.000152207	0.000647158	0.000411777	0	0	3.41127	0.181657
MOD_ProDKin_1_649	649	4455	7129	1030	0.95997	0.0729792	0.917233	0.987123	0.970782	372.638	1.20999e-81
MOD_PIKK_1_650	650	376	89	31	0.0377473	0.0697988	0.077414	0.0123235	0.0292177	341.043	8.77774e-75
MOD_CK2_1_650	650	376	89	31	0.0377473	0.0697988	0.077414	0.0123235	0.0292177	341.043	8.77774e-75
LIG_SH2_STAT5_650	650	3	2	0	0.000380518	0.00146645	0.000617665	0.000276932	0	1.32573	0.515373
MOD_ProDKin_1_650	650	3	1	0	0.000304414	0.00120267	0.000617665	0.000138466	0	2.54272	0.280449
LIG_FHA_2_651	651	4	1	0	0.000380518	0.00146645	0.000823554	0.000138466	0	4.02261	0.133814
LIG_BRCT_BRCA1_1_651	651	2	0	0	0.000152207	0.000647158	0.000411777	0	0	3.41127	0.181657
MOD_ProDKin_1_651	651	1	0	0	7.61035e-05	0.00034649	0.000205888	0	0	1.7055	0.42624
MOD_ProDKin_1_656	656	1	0	0	7.61035e-05	0.00034649	0.000205888	0	0	1.7055	0.42624
TRG_LysEnd_APsAcLL_1_660	660	2	0	0	0.000152207	0.000647158	0.000411777	0	0	3.41127	0.181657
TRG_LysEnd_APsAcLL_1_661	661	4789	7210	1043	0.992542	0.0190931	0.986	0.998338	0.983035	73.8183	9.3446e-17
LIG_Actin_WH2_2_661	661	1	4	0	0.000380518	0.00146645	0.000205888	0.000553863	0	1.3638	0.505654
LIG_BRCT_BRCA1_1_661	661	3	0	1	0.000304414	0.00120267	0.000617665	0	0.000942507	5.1848	0.07484
LIG_APCC_Dbox_1_661	661	2	0	0	0.000152207	0.000647158	0.000411777	0	0	3.41127	0.181657
LIG_NRBOX_661	661	1	0	0	7.61035e-05	0.00034649	0.000205888	0	0	1.7055	0.42624
LIG_MAPK_1_661	661	0	1	0	7.61035e-05	0.00034649	0	0.000138466	0	0.819503	0.663815
LIG_APCC_Dbox_1_662	662	4208	7151	1032	0.942998	0.0949525	0.866378	0.990169	0.972667	846.789	1.32441e-184
TRG_LysEnd_APsAcLL_1_662	662	3	1	0	0.000304414	0.00120267	0.000617665	0.000138466	0	2.54272	0.280449
LIG_CYCLIN_1_662	662	2	0	0	0.000152207	0.000647158	0.000411777	0	0	3.41127	0.181657
LIG_MAPK_1_662	662	2	0	0	0.000152207	0.000647158	0.000411777	0	0	3.41127	0.181657
LIG_CYCLIN_1_663	663	4794	7215	1044	0.993379	0.0172936	0.987029	0.999031	0.983977	79.109	6.63285e-18
LIG_MAPK_1_663	663	4209	7151	1031	0.942998	0.0949525	0.866584	0.990169	0.971725	842.856	9.4656e-184
TRG_LysEnd_APsAcLL_1_663	663	63	10	18	0.00692542	0.017953	0.012971	0.00138466	0.0169651	73.5994	1.04253e-16
LIG_APCC_Dbox_1_663	663	3	1	0	0.000304414	0.00120267	0.000617665	0.000138466	0	2.54272	0.280449
LIG_CYCLIN_1_664	664	60	6	17	0.00631659	0.016628	0.0123533	0.000830795	0.0160226	78.7502	7.93626e-18
LIG_MAPK_1_664	664	3	1	0	0.000304414	0.00120267	0.000617665	0.000138466	0	2.54272	0.280449
LIG_APCC_Dbox_1_664	664	1	0	0	7.61035e-05	0.00034649	0.000205888	0	0	1.7055	0.42624
LIG_CYCLIN_1_665	665	1	0	0	7.61035e-05	0.00034649	0.000205888	0	0	1.7055	0.42624
LIG_MAPK_1_665	665	1	0	0	7.61035e-05	0.00034649	0.000205888	0	0	1.7055	0.42624
MOD_PIKK_1_666	666	32	0	1	0.00251142	0.00761921	0.00658843	0	0.000942507	51.4531	6.71594e-12
LIG_SH3_3_666	666	2	0	0	0.000152207	0.000647158	0.000411777	0	0	3.41127	0.181657
MOD_PKA_2_672	672	75	4	8	0.006621	0.0172936	0.0154416	0.000553863	0.00754006	98.0104	5.21567e-22
LIG_APCC_KENbox_2_672	672	0	1	0	7.61035e-05	0.00034649	0	0.000138466	0	0.819503	0.663815
LIG_SH2_SRC_675	675	7	0	0	0.000532725	0.00197517	0.00144122	0	0	11.944	0.00254917
LIG_SH2_STAT5_675	675	7	0	0	0.000532725	0.00197517	0.00144122	0	0	11.944	0.00254917
LIG_PP2B_1_677	677	0	1	0	7.61035e-05	0.00034649	0	0.000138466	0	0.819503	0.663815
TRG_LysEnd_APsAcLL_1_677	677	0	1	0	7.61035e-05	0.00034649	0	0.000138466	0	0.819503	0.663815
LIG_SH2_STAT5_682	682	1	0	0	7.61035e-05	0.00034649	0.000205888	0	0	1.7055	0.42624
LIG_CYCLIN_1_684	684	12	5	1	0.00136986	0.00451688	0.00247066	0.000692329	0.000942507	6.86743	0.0322669
TRG_ENDOCYTIC_2_685	685	2	0	0	0.000152207	0.000647158	0.000411777	0	0	3.41127	0.181657
MOD_CK2_1_686	686	8	10	416	0.0330289	0.0630241	0.00164711	0.00138466	0.392083	4658.99	0
MOD_ProDKin_1_686	686	0	0	1	7.61035e-05	0.00034649	0	0	0.000942507	11.3854	0.00337046
TRG_ENDOCYTIC_2_687	687	4849	7217	1060	0.998935	0.00362948	0.998353	0.999308	0.999057	2.5037	0.285975
LIG_SH2_STAT5_687	687	2	0	0	0.000152207	0.000647158	0.000411777	0	0	3.41127	0.181657
TRG_ENDOCYTIC_2_688	688	3	1	0	0.000304414	0.00120267	0.000617665	0.000138466	0	2.54272	0.280449
LIG_TRAF2_1_689	689	4851	7220	1060	0.999315	0.00246473	0.998765	0.999723	0.999057	4.00894	0.134732
TRG_ENDOCYTIC_2_689	689	1	0	0	7.61035e-05	0.00034649	0.000205888	0	0	1.7055	0.42624
LIG_TRAF2_1_690	690	3	1	0	0.000304414	0.00120267	0.000617665	0.000138466	0	2.54272	0.280449
LIG_TRAF2_1_691	691	1	0	0	7.61035e-05	0.00034649	0.000205888	0	0	1.7055	0.42624
LIG_SH3_3_692	692	15	9	23	0.00357686	0.0103014	0.00308833	0.00124619	0.0216777	108.868	2.28851e-24
LIG_SH2_STAT5_693	693	1	0	0	7.61035e-05	0.00034649	0.000205888	0	0	1.7055	0.42624
LIG_AP2alpha_2_695	695	2	0	0	0.000152207	0.000647158	0.000411777	0	0	3.41127	0.181657
TRG_LysEnd_APsAcLL_1_695	695	2	0	0	0.000152207	0.000647158	0.000411777	0	0	3.41127	0.181657
LIG_HP1_1_696	696	2	0	0	0.000152207	0.000647158	0.000411777	0	0	3.41127	0.181657
TRG_LysEnd_APsAcLL_1_697	697	4838	7218	1060	0.998174	0.00579412	0.996088	0.999446	0.999057	18.456	9.82485e-05
LIG_AP2alpha_2_697	697	4833	7220	1061	0.998021	0.00620812	0.995059	0.999723	1	34.2822	3.59517e-08
LIG_HP1_1_698	698	4840	7216	1060	0.998174	0.00579412	0.9965	0.999169	0.999057	11.844	0.0026798
LIG_AP2alpha_2_698	698	3	1	0	0.000304414	0.00120267	0.000617665	0.000138466	0	2.54272	0.280449
TRG_LysEnd_APsAcLL_1_698	698	3	1	0	0.000304414	0.00120267	0.000617665	0.000138466	0	2.54272	0.280449
MOD_GSK3_1_698	698	0	1	0	7.61035e-05	0.00034649	0	0.000138466	0	0.819503	0.663815
LIG_HP1_1_699	699	3	1	0	0.000304414	0.00120267	0.000617665	0.000138466	0	2.54272	0.280449
LIG_AP2alpha_2_699	699	1	0	0	7.61035e-05	0.00034649	0.000205888	0	0	1.7055	0.42624
LIG_CYCLIN_1_699	699	1	0	0	7.61035e-05	0.00034649	0.000205888	0	0	1.7055	0.42624
TRG_LysEnd_APsAcLL_1_699	699	1	0	0	7.61035e-05	0.00034649	0.000205888	0	0	1.7055	0.42624
MOD_GSK3_1_700	700	2	0	0	0.000152207	0.000647158	0.000411777	0	0	3.41127	0.181657
LIG_HP1_1_700	700	1	0	0	7.61035e-05	0.00034649	0.000205888	0	0	1.7055	0.42624
MOD_GSK3_1_702	702	4840	7219	1060	0.998402	0.00516262	0.9965	0.999585	0.999057	17.6288	0.00014858
MOD_GSK3_1_703	703	3	1	0	0.000304414	0.00120267	0.000617665	0.000138466	0	2.54272	0.280449
MOD_GSK3_1_704	704	1	0	0	7.61035e-05	0.00034649	0.000205888	0	0	1.7055	0.42624
LIG_BRCT_BRCA1_1_706	706	3	0	1	0.000304414	0.00120267	0.000617665	0	0.000942507	5.1848	0.07484
MOD_CK2_1_706	706	0	1	0	7.61035e-05	0.00034649	0	0.000138466	0	0.819503	0.663815
LIG_EH_1_707	707	1	0	0	7.61035e-05	0.00034649	0.000205888	0	0	1.7055	0.42624
LIG_NRBOX_708	708	0	1	0	7.61035e-05	0.00034649	0	0.000138466	0	0.819503	0.663815
MOD_PIKK_1_709	709	1	1	0	0.000152207	0.000647158	0.000205888	0.000138466	0	0.262447	0.877022
LIG_PDZ_Class_2_718	718	2	0	0	0.000152207	0.000647158	0.000411777	0	0	3.41127	0.181657
TRG_ENDOCYTIC_2_720	720	2	0	0	0.000152207	0.000647158	0.000411777	0	0	3.41127	0.181657
