# Supplementary material for: A Comparative Study of Short Linear Motif Compositions of the Influenza A Virus Ribonucleoproteins
Source: PLoS One. 2012 Jun 8;7(6):e38637. doi: 10.1371/journal.pone.0038637 (PMC3371030; doi:10.1371/journal.pone.0038637)
Supplement: Information S8 — Detail information of comparisons of PA protein SLiM compositions from IAVs of different virulence. (XLS) [file pone.0038637.s008.xls]

## Sheet: ALL_PA_SLiM_counts
SLiM	Pos	A_PA	H_PA	M_PA	TPro	H	A_PA_Pro	H_PA_Pro	M_PA_Pro	Chi	p	H1N1 1918	H1N1 1977	H1N1 2009	H2N2 1957	H3N2 1968	H5N1 1997	H5N1 Indo	H5N1 Thai	H5N1 VNam	Pan_Pro
MOD_PKA_2_5	5	3	1	0	0.000304414	0.00120267	0.000617665	0.000138466	0	2.54272	0.280449	0	0	0	0	0	0	0	0	1	0.00456621
MOD_CK2_1_17	17	90	85	284	0.0349315	0.0657901	0.01853	0.0117696	0.267672	1858.53	0	0	0	0	1	0	18	0	0	0	0.086758
LIG_FHA_2_18	18	88	85	278	0.0343227	0.0649101	0.0181182	0.0117696	0.262017	1808.92	0	0	0	0	1	0	18	0	0	0	0.086758
MOD_SUMO_28	28	4793	7202	931	0.983714	0.0361377	0.986823	0.997231	0.877474	832.777	1.46173e-181	1	3	30	18	33	18	71	12	31	0.990868
MOD_CK2_1_37	37	4842	7221	1059	0.99863	0.00451688	0.996912	0.999862	0.998115	18.696	8.71403e-05	1	3	30	20	33	18	71	12	31	1
LIG_FHA_2_38	38	4844	7221	1059	0.998782	0.00407733	0.997323	0.999862	0.998115	15.8046	0.000369891	1	3	30	20	33	18	71	12	31	1
MOD_GSK3_1_42	42	1	1	1	0.000228311	0.000930529	0.000205888	0.000138466	0.000942507	2.63705	0.267529	0	0	0	0	0	0	0	1	0	0.00456621
TRG_ENDOCYTIC_2_48	48	4855	7221	1061	0.999772	0.000930529	0.999588	0.999862	1	1.21392	0.545005	1	3	30	20	33	18	71	12	31	1
LIG_14-3-3_3_57	57	703	122	40	0.0658295	0.10541	0.14474	0.0168928	0.0377003	786.69	1.48732e-171	0	0	0	0	0	0	71	12	19	0.465753
LIG_SH3_3_62	62	33	1041	9	0.0824201	0.123618	0.00679432	0.144143	0.00848256	807.811	3.85506e-176	0	0	1	0	0	0	0	0	0	0.00456621
MOD_GSK3_1_62	62	1	1	0	0.000152207	0.000647158	0.000205888	0.000138466	0	0.262447	0.877022	0	0	0	0	0	1	0	0	0	0.00456621
TRG_LysEnd_APsAcLL_1_67	67	4828	7216	1053	0.996728	0.00955133	0.994029	0.999169	0.99246	29.9662	3.11116e-07	1	3	30	20	33	18	71	12	31	1
TRG_NES_CRM1_1_67	67	5	1	0	0.000456621	0.00172358	0.00102944	0.000138466	0	5.57818	0.0614772	0	0	0	0	0	0	0	0	1	0.00456621
LIG_NRBOX_67	67	5	1	0	0.000456621	0.00172358	0.00102944	0.000138466	0	5.57818	0.0614772	0	0	0	0	0	0	0	0	1	0.00456621
LIG_SPAK-OSR1_1_75	75	4835	7218	1055	0.997565	0.00742091	0.99547	0.999446	0.994345	23.8191	6.72581e-06	1	3	30	20	33	18	71	12	31	1
MOD_GSK3_1_82	82	4717	3957	645	0.709209	0.261818	0.971176	0.547909	0.607917	2580.13	0	1	3	0	20	33	0	71	12	31	0.780822
LIG_PP1_82	82	86	31	41	0.0120244	0.0282766	0.0177064	0.00429244	0.0386428	112.824	3.16651e-25	0	0	0	0	0	2	4	0	1	0.0319635
MOD_GSK3_1_86	86	136	3264	410	0.289954	0.261493	0.0280008	0.451952	0.386428	2587.37	0	0	0	30	0	0	18	0	0	0	0.219178
MOD_GSK3_1_90	90	4698	3940	636	0.705784	0.263132	0.967264	0.545555	0.599434	2549.9	0	1	3	0	20	29	0	71	12	31	0.762557
MOD_CK2_1_95	95	3834	6242	779	0.826104	0.200649	0.789376	0.864304	0.734213	181.33	4.21484e-40	1	3	30	19	33	0	71	12	19	0.858447
LIG_FHA_2_96	96	4711	6310	793	0.899087	0.142051	0.96994	0.873719	0.747408	589.007	1.25518e-128	1	3	30	19	33	18	71	12	31	0.995434
LIG_SH3_3_97	97	4627	3409	858	0.676865	0.273263	0.952646	0.47203	0.808671	3158.61	0	0	0	30	0	0	18	36	12	31	0.579909
TRG_NLS_MonoCore_2_100	100	8	5	0	0.000989346	0.00340209	0.00164711	0.000692329	0	3.82147	0.147972	0	0	0	1	0	0	0	0	0	0.00456621
TRG_LysEnd_APsAcLL_1_101	101	16	20	5	0.00312024	0.00917173	0.00329421	0.00276932	0.00471254	1.19802	0.549356	0	0	0	0	0	0	1	0	0	0.00456621
LIG_CYCLIN_1_104	104	4845	7218	1056	0.998402	0.00516262	0.997529	0.999446	0.995287	13.7028	0.00105799	1	3	30	20	33	18	71	12	31	1
LIG_SH2_STAT5_105	105	60	5	119	0.014003	0.0319972	0.0123533	0.000692329	0.112158	833.996	7.94631e-182	0	0	0	0	0	0	0	0	3	0.0136986
LIG_APCC_KENbox_2_112	112	4711	7184	764	0.963394	0.0681855	0.96994	0.994738	0.720075	1988.3	0	1	3	30	20	33	18	70	12	30	0.990868
LIG_MAPK_1_113	113	4853	7219	1060	0.999391	0.00222202	0.999176	0.999585	0.999057	1.0063	0.604624	1	3	30	20	33	18	71	12	30	0.995434
MOD_PKA_2_115	115	39	26	1	0.00502283	0.0137236	0.00802965	0.00360011	0.000942507	15.2463	0.000489006	0	0	0	0	0	18	0	0	0	0.0821918
MOD_CK2_1_120	120	4846	7213	1058	0.99825	0.00558508	0.997735	0.998754	0.997172	2.4907	0.28784	1	3	30	20	33	18	71	12	31	1
LIG_FHA_2_121	121	4849	7216	1060	0.998858	0.00385451	0.998353	0.999169	0.999057	1.7372	0.419538	1	3	30	20	33	18	71	12	31	1
LIG_SH2_STAT5_131	131	4845	7208	1053	0.997412	0.0078165	0.997529	0.998061	0.99246	11.2879	0.00353889	1	3	30	20	33	18	59	12	31	0.945205
MOD_SUMO_138	138	4825	7203	1054	0.995586	0.0123085	0.993412	0.997369	0.993402	11.6023	0.00302407	1	3	30	20	33	18	71	12	31	1
LIG_MAPK_1_139	139	4800	4590	753	0.771918	0.233194	0.988264	0.635558	0.709708	2077.28	0	1	3	30	20	0	16	71	11	27	0.817352
MOD_CK2_1_148	148	4757	7212	1044	0.990335	0.0236504	0.979411	0.998615	0.983977	116.765	4.41396e-26	1	3	30	20	33	18	71	12	31	1
LIG_FHA_2_149	149	4756	7212	1044	0.990259	0.0238033	0.979205	0.998615	0.983977	118.14	2.21952e-26	1	3	30	20	33	18	71	12	31	1
LIG_TRAF2_1_151	151	4761	7213	1043	0.990639	0.0230362	0.980235	0.998754	0.983035	114.599	1.30381e-25	1	3	30	20	33	18	71	12	31	1
MOD_CK2_1_159	159	4822	7204	1052	0.995282	0.0130203	0.992794	0.997508	0.991517	17.2221	0.000182086	1	3	30	20	33	18	71	12	31	1
LIG_FHA_2_160	160	4729	7199	1041	0.986986	0.0301535	0.973646	0.996815	0.98115	124.427	9.57184e-28	1	3	30	20	33	18	71	12	31	1
LIG_SH2_STAT5_161	161	4826	7213	1038	0.995205	0.0131969	0.993617	0.998754	0.978322	85.0054	3.47791e-19	1	3	30	20	33	18	71	12	31	1
MOD_GSK3_1_170	170	4852	7214	1055	0.998554	0.00473384	0.998971	0.998892	0.994345	14.1743	0.00083578	1	3	30	20	33	18	71	12	31	1
LIG_14-3-3_3_174	174	4845	7213	1056	0.998021	0.00620812	0.997529	0.998754	0.995287	6.57309	0.0373829	1	3	30	20	33	18	71	12	31	1
MOD_GSK3_1_183	183	65	3219	119	0.25898	0.248411	0.0133827	0.445721	0.112158	2958.08	0	0	0	30	0	0	0	0	0	0	0.136986
MOD_GSK3_1_187	187	4749	3988	939	0.736377	0.250506	0.977764	0.552202	0.885014	2840.54	0	1	3	0	20	29	18	71	12	31	0.844749
MOD_PKA_2_191	191	4847	7209	1057	0.997945	0.00641318	0.997941	0.9982	0.99623	1.75084	0.416687	1	3	30	20	33	18	71	12	30	0.995434
LIG_14-3-3_2_196	196	4839	7208	1043	0.996195	0.0108565	0.996294	0.998061	0.983035	55.1246	1.07112e-12	1	3	30	20	33	18	71	12	31	1
MOD_CK2_1_197	197	4852	7213	1059	0.998782	0.00407733	0.998971	0.998754	0.998115	0.534851	0.765347	1	3	30	20	33	18	71	12	31	1
LIG_FHA_2_198	198	4853	7214	1059	0.998935	0.00362948	0.999176	0.998892	0.998115	0.94875	0.622274	1	3	30	20	33	18	71	12	31	1
LIG_TRAF2_1_200	200	4854	7214	1059	0.999011	0.00340209	0.999382	0.998892	0.998115	1.64245	0.439892	1	3	30	20	33	18	71	12	31	1
LIG_SPAK-OSR1_1_204	204	4150	1414	882	0.490563	0.300953	0.854437	0.195791	0.831291	5577.15	0	1	3	0	20	33	18	0	0	11	0.392694
LIG_SH3_3_218	218	11	20	4	0.00266362	0.00801282	0.00226477	0.00276932	0.00377003	0.810133	0.666932	0	0	0	0	0	0	4	0	0	0.0182648
MOD_CK2_1_221	221	4809	7181	786	0.972298	0.0550077	0.990117	0.994323	0.740811	2298.22	0	1	3	30	20	33	18	67	12	31	0.981735
LIG_FHA_2_229	229	43	17	1	0.00464231	0.0128432	0.0088532	0.00235392	0.000942507	29.966	3.11151e-07	0	0	0	0	0	0	0	2	0	0.00913242
LIG_SH2_STAT5_232	232	4855	7214	1059	0.999087	0.00317216	0.999588	0.998892	0.998115	2.73615	0.254596	1	3	30	20	33	18	71	12	31	1
LIG_SH2_SRC_232	232	4851	7210	1058	0.998402	0.00516262	0.998765	0.998338	0.997172	1.42388	0.49069	1	3	30	20	33	18	71	12	31	1
LIG_SH2_SRC_241	241	47	1261	285	0.121233	0.160417	0.00967676	0.174605	0.268615	976.795	7.79092e-213	1	3	0	20	33	1	0	0	0	0.26484
LIG_SH2_STAT5_241	241	47	1261	285	0.121233	0.160417	0.00967676	0.174605	0.268615	976.795	7.79092e-213	1	3	0	20	33	1	0	0	0	0.26484
MOD_PIKK_1_244	244	4834	7212	1058	0.99726	0.0082082	0.995265	0.998615	0.997172	11.9368	0.00255833	1	3	30	20	33	18	71	12	31	1
LIG_Actin_WH2_2_246	246	4433	7149	898	0.949772	0.0865058	0.912703	0.989892	0.846371	621.365	1.18138e-135	1	3	30	20	33	18	71	12	19	0.945205
MOD_SUMO_255	255	49	4862	302	0.396728	0.291699	0.0100885	0.673221	0.284637	5396.26	0	0	0	30	20	33	0	0	0	0	0.378995
MOD_ProDKin_1_261	261	4854	7211	1060	0.998858	0.00385451	0.999382	0.998477	0.999057	2.12811	0.345054	1	3	30	20	33	18	71	12	31	1
LIG_CYCLIN_1_266	266	4800	3445	1016	0.704795	0.263507	0.988264	0.477015	0.957587	4002.66	0	1	0	30	0	0	18	71	12	30	0.739726
LIG_14-3-3_1_266	266	1	1	0	0.000152207	0.000647158	0.000205888	0.000138466	0	0.262447	0.877022	0	0	0	0	0	1	0	0	0	0.00456621
LIG_FHA_2_267	267	1	1	0	0.000152207	0.000647158	0.000205888	0.000138466	0	0.262447	0.877022	0	0	0	0	0	1	0	0	0	0.00456621
LIG_SH3_3_268	268	4800	7190	1051	0.992466	0.0192546	0.988264	0.995569	0.990575	21.2746	2.40033e-05	1	3	30	20	33	18	71	12	31	1
MOD_PIKK_1_274	274	4725	381	493	0.426104	0.296269	0.972823	0.0527555	0.464656	10059.8	0	1	3	0	20	0	18	71	12	31	0.712329
TRG_LysEnd_APsAcLL_1_279	279	4839	7213	1024	0.995129	0.013373	0.996294	0.998754	0.965127	217.973	4.65226e-48	1	3	30	20	33	18	71	12	30	0.995434
LIG_CYCLIN_1_281	281	4856	7213	1059	0.999087	0.00317216	0.999794	0.998754	0.998115	4.63909	0.0983183	1	3	30	20	33	18	71	12	31	1
MOD_GSK3_1_284	284	48	980	1	0.0783105	0.119267	0.00988264	0.135696	0.000942507	732.583	8.34855e-160	0	0	0	0	0	0	0	0	1	0.00456621
TRG_ENDOCYTIC_2_305	305	4798	7186	1047	0.991705	0.0208515	0.987853	0.995015	0.986805	21.4788	2.16737e-05	1	3	30	20	33	18	57	12	31	0.936073
LIG_SH3_3_319	319	104	1156	26	0.0978691	0.139137	0.0214124	0.160066	0.0245052	702.692	2.58457e-153	1	3	0	20	0	0	0	0	0	0.109589
LIG_SH2_STAT5_321	321	46	2716	33	0.212709	0.224758	0.00947087	0.376073	0.0311027	2557.89	0	0	3	0	20	33	0	0	0	0	0.255708
LIG_PTB_Apo_2_328	328	4777	4715	746	0.779148	0.229301	0.983529	0.652866	0.70311	1883.98	0	1	3	30	20	33	18	71	12	31	1
LIG_PTB_Phospho_1_328	328	4777	4715	746	0.779148	0.229301	0.983529	0.652866	0.70311	1883.98	0	1	3	30	20	33	18	71	12	31	1
LIG_SH2_STAT5_334	334	4849	7208	1060	0.99825	0.00558508	0.998353	0.998061	0.999057	0.572255	0.751167	1	3	30	20	33	18	71	12	31	1
LIG_CYCLIN_1_339	339	18	8	2	0.0021309	0.00661701	0.00370599	0.00110773	0.00188501	9.2527	0.00979045	0	0	0	3	0	0	0	0	0	0.0136986
LIG_MAPK_1_358	358	6	3	3	0.000913242	0.00317216	0.00123533	0.000415397	0.00282752	6.7753	0.0337881	0	0	0	0	0	0	2	0	0	0.00913242
MOD_PKA_1_361	361	4758	7199	780	0.96933	0.0595255	0.979617	0.996815	0.735156	2157.91	0	1	3	30	20	33	17	69	12	31	0.986301
MOD_PIKK_1_361	361	4620	7184	770	0.956925	0.0771286	0.951204	0.994738	0.72573	1630.23	0	1	3	30	17	33	18	69	12	31	0.977169
MOD_PKA_2_361	361	22	3219	302	0.269635	0.253148	0.00452954	0.445721	0.284637	2871.66	0	0	0	30	0	0	0	0	0	0	0.136986
MOD_CK2_1_366	366	68	4	6	0.00593607	0.015787	0.0140004	0.000553863	0.00565504	88.9976	4.72526e-20	0	0	0	0	0	0	0	0	1	0.00456621
LIG_FHA_2_367	367	65	4	5	0.00563166	0.0151065	0.0133827	0.000553863	0.00471254	85.5212	2.68725e-19	0	0	0	0	0	0	0	0	1	0.00456621
LIG_PP1_376	376	4782	7194	1028	0.98965	0.0250171	0.984558	0.996123	0.968897	86.4457	1.69259e-19	1	3	30	20	33	18	71	12	31	1
MOD_PKA_2_384	384	0	7	0	0.000532725	0.00197517	0	0.000969261	0	5.73914	0.0567233	0	0	0	1	0	0	0	0	0	0.00456621
MOD_PIKK_1_388	388	21	51	9	0.00616438	0.0162929	0.00432366	0.00706176	0.00848256	4.56621	0.101967	0	0	0	0	0	0	50	0	0	0.228311
MOD_GSK3_1_388	388	21	51	9	0.00616438	0.0162929	0.00432366	0.00706176	0.00848256	4.56621	0.101967	0	0	0	0	0	0	50	0	0	0.228311
LIG_FHA_2_389	389	20	3	8	0.00235921	0.00722157	0.00411777	0.000415397	0.00754006	30.0753	2.94597e-07	0	0	0	0	0	0	2	0	0	0.00913242
LIG_CYCLIN_1_401	401	10	5	1	0.00121766	0.00407733	0.00205888	0.000692329	0.000942507	4.53101	0.103777	0	0	0	0	0	0	0	0	1	0.00456621
MOD_GSK3_1_402	402	4383	284	337	0.380822	0.288574	0.902409	0.0393243	0.317625	9193.66	0	1	0	0	0	0	6	66	12	30	0.525114
MOD_CK2_1_418	418	4803	3528	1019	0.711568	0.260899	0.988882	0.488507	0.960415	3890.87	0	1	0	30	0	33	18	71	12	28	0.881279
LIG_FHA_2_419	419	1	64	3	0.00517504	0.0140722	0.000205888	0.00886181	0.00282752	43.4986	3.58432e-10	0	0	0	0	33	0	0	0	0	0.150685
LIG_SH2_STAT5_437	437	144	1665	167	0.150381	0.183867	0.0296479	0.230546	0.157399	917.78	5.08769e-200	0	0	0	0	33	0	0	0	0	0.150685
MOD_CK2_1_443	443	0	1	0	7.61035e-05	0.00034649	0	0.000138466	0	0.819503	0.663815	0	0	0	0	0	0	1	0	0	0.00456621
MOD_GSK3_1_444	444	4808	7214	1057	0.995358	0.0128432	0.989911	0.998892	0.99623	50.8788	8.94969e-12	1	3	30	20	33	18	71	12	31	1
LIG_SH2_STAT5_445	445	4843	7217	1061	0.998554	0.00473384	0.997118	0.999308	1	11.3184	0.00348525	1	3	30	20	33	18	70	12	31	0.995434
MOD_PIKK_1_448	448	7	3	1	0.000837139	0.00293946	0.00144122	0.000415397	0.000942507	3.66878	0.159711	0	0	0	3	0	0	0	0	0	0.0136986
LIG_SH2_STAT5_452	452	3	34	0	0.00281583	0.00840265	0.000617665	0.00470784	0	20.5612	3.42922e-05	0	0	0	0	0	0	2	0	0	0.00913242
MOD_PKA_2_453	453	4848	7217	1058	0.998706	0.00429808	0.998147	0.999308	0.997172	5.12912	0.0769532	1	3	30	19	33	18	70	12	31	0.990868
LIG_SH2_STAT5_458	458	4827	7218	1057	0.997108	0.00859621	0.993823	0.999446	0.99623	32.1482	1.04496e-07	1	3	30	20	33	18	70	12	31	0.995434
LIG_SH2_GRB2_464	464	4813	7215	1052	0.995434	0.0126655	0.990941	0.999031	0.991517	45.7071	1.18803e-10	1	3	30	20	33	18	71	12	31	1
LIG_SH2_STAT5_464	464	4775	7206	1048	0.991553	0.0211671	0.983117	0.997785	0.987747	76.5811	2.34758e-17	1	3	30	20	33	18	71	12	31	1
LIG_SH2_SRC_464	464	2	2	1	0.000380518	0.00146645	0.000411777	0.000276932	0.000942507	1.09718	0.577765	0	0	0	0	0	2	0	0	0	0.00913242
TRG_ENDOCYTIC_2_464	464	1	2	0	0.000228311	0.000930529	0.000205888	0.000276932	0	0.327787	0.848832	0	0	0	0	0	2	0	0	0	0.00913242
TRG_LysEnd_APsAcLL_1_478	478	4843	7213	1054	0.997717	0.00702117	0.997118	0.998754	0.993402	12.845	0.00162458	1	3	30	20	33	18	71	12	31	1
MOD_GSK3_1_484	484	4829	7212	1057	0.996804	0.00936193	0.994235	0.998615	0.99623	17.6065	0.000150243	1	3	30	20	33	18	71	12	31	1
MOD_PKA_2_495	495	4835	7215	1060	0.997717	0.00702117	0.99547	0.999031	0.999057	17.0702	0.000196447	1	3	30	20	33	18	71	12	31	1
MOD_PKA_1_495	495	4829	7214	1060	0.997184	0.00840265	0.994235	0.998892	0.999057	23.8738	6.54455e-06	1	3	30	20	33	18	71	12	31	1
LIG_14-3-3_2_495	495	3	1	0	0.000304414	0.00120267	0.000617665	0.000138466	0	2.54272	0.280449	0	0	1	0	0	0	0	0	0	0.00456621
TRG_ENDOCYTIC_2_501	501	4850	7221	1058	0.999163	0.00293946	0.998559	0.999862	0.997172	11.3589	0.00341538	1	3	30	20	33	18	71	12	31	1
MOD_GSK3_1_519	519	4846	7216	1060	0.99863	0.00451688	0.997735	0.999169	0.999057	4.51923	0.104391	1	3	30	20	33	18	71	12	31	1
TRG_ENDOCYTIC_2_520	520	34	71	24	0.00981735	0.0239559	0.00700021	0.00983107	0.0226202	21.8557	1.79511e-05	0	0	0	0	0	0	71	0	0	0.324201
LIG_SH2_STAT5_520	520	34	71	24	0.00981735	0.0239559	0.00700021	0.00983107	0.0226202	21.8557	1.79511e-05	0	0	0	0	0	0	71	0	0	0.324201
LIG_BRCT_BRCA1_1_521	521	4850	7220	1060	0.999239	0.00270375	0.998559	0.999723	0.999057	5.22654	0.0732945	1	3	30	20	33	18	71	12	31	1
LIG_MAPK_1_536	536	4836	7219	1053	0.997565	0.00742091	0.995676	0.999585	0.99246	30.6388	2.22258e-07	1	3	30	20	33	18	71	12	31	1
LIG_Actin_WH2_2_538	538	4809	7204	1046	0.993836	0.0162929	0.990117	0.997508	0.985862	37.8655	5.99242e-09	1	3	30	20	33	18	71	12	31	1
LIG_SH2_STAT5_540	540	4838	7215	1057	0.997717	0.00702117	0.996088	0.999031	0.99623	12.1593	0.00228902	1	3	30	20	33	18	71	12	31	1
TRG_ENDOCYTIC_2_540	540	4828	7215	1060	0.997184	0.00840265	0.994029	0.999031	0.999057	27.3136	1.17202e-06	1	3	30	20	33	18	71	12	31	1
LIG_SH3_3_554	554	4781	4580	1006	0.788965	0.223803	0.984352	0.634173	0.948162	2314.45	0	1	3	30	20	0	13	71	12	31	0.826484
MOD_GSK3_1_564	564	4848	7217	1060	0.998858	0.00385451	0.998147	0.999308	0.999057	3.47102	0.17631	1	3	30	20	33	18	71	12	31	1
LIG_SH2_STAT5_564	564	4829	7205	1042	0.995129	0.013373	0.994235	0.997646	0.982092	47.4444	4.98405e-11	1	3	30	20	33	18	71	12	31	1
LIG_MAPK_1_572	572	12	198	8	0.0165906	0.0366786	0.00247066	0.0274162	0.00754006	116.555	4.90127e-26	0	0	14	0	0	0	13	0	0	0.123288
LIG_CtBP_578	578	1	181	5	0.0142314	0.0324182	0.000205888	0.0250623	0.00471254	135.349	4.06816e-30	0	0	14	0	0	0	0	0	0	0.0639269
LIG_APCC_Dbox_1_582	582	4842	7216	1058	0.998174	0.00579412	0.996912	0.999169	0.997172	8.75223	0.0125741	1	3	30	19	33	18	71	12	31	0.995434
LIG_CYCLIN_1_583	583	4844	7213	1054	0.997793	0.00681966	0.997323	0.998754	0.993402	12.8015	0.00166027	1	3	30	19	33	18	71	12	31	0.995434
MOD_CK2_1_591	591	4840	7215	1049	0.99726	0.0082082	0.9965	0.999031	0.98869	37.8364	6.08027e-09	1	3	30	20	33	18	70	12	31	0.995434
MOD_GSK3_1_591	591	8	12	17	0.00281583	0.00840265	0.00164711	0.00166159	0.0160226	71.6958	2.70052e-16	0	0	0	1	0	0	0	0	0	0.00456621
MOD_CK2_1_598	598	4850	7216	1059	0.998858	0.00385451	0.998559	0.999169	0.998115	1.50848	0.470368	1	3	30	20	33	18	71	12	31	1
MOD_CK2_1_611	611	208	45	26	0.0212329	0.0446451	0.0428248	0.00623096	0.0245052	187.716	1.7302e-41	0	0	0	0	0	0	0	0	12	0.0547945
MOD_GSK3_1_611	611	166	29	26	0.0168189	0.0370827	0.0341775	0.00401551	0.0245052	163.889	2.58153e-36	0	0	0	0	0	0	0	0	4	0.0182648
LIG_FHA_2_612	612	186	34	18	0.0181126	0.0393471	0.0382952	0.00470784	0.0169651	184.292	9.58453e-41	0	0	0	0	0	0	0	0	12	0.0547945
LIG_14-3-3_3_615	615	4539	4756	814	0.76933	0.234556	0.934527	0.658543	0.767201	1246.44	2.1878e-271	1	3	30	20	33	18	71	12	23	0.96347
LIG_14-3-3_1_615	615	103	744	41	0.0675799	0.107416	0.0212065	0.103019	0.0386428	323.798	4.87587e-71	0	0	0	0	0	18	0	0	1	0.086758
MOD_ProDKin_1_621	621	4850	7220	1058	0.999087	0.00317216	0.998559	0.999723	0.997172	8.95	0.0113902	1	3	30	20	33	18	71	12	31	1
MOD_CDK_1_621	621	13	28	0	0.00312024	0.00917173	0.00267655	0.00387704	0	4.95814	0.083821	0	0	0	0	0	0	0	2	0	0.00913242
LIG_CYCLIN_1_638	638	4847	7219	1058	0.998782	0.00407733	0.997941	0.999585	0.997172	8.90917	0.0116251	1	3	30	20	33	18	71	12	31	1
MOD_GSK3_1_641	641	4803	7204	797	0.974429	0.0516773	0.988882	0.997508	0.751178	2317.4	0	1	3	30	20	33	18	71	12	31	1
LIG_PTB_Apo_2_644	644	4844	7201	1060	0.997336	0.00801282	0.997323	0.997092	0.999057	1.34547	0.510311	1	3	30	20	33	18	71	12	31	1
LIG_PTB_Phospho_1_644	644	4841	7201	1059	0.997032	0.00878889	0.996706	0.997092	0.998115	0.604027	0.739328	1	3	30	20	33	18	71	12	31	1
MOD_ProDKin_1_649	649	4455	7129	1030	0.95997	0.0729792	0.917233	0.987123	0.970782	372.638	1.20999e-81	1	3	30	20	33	18	0	12	31	0.675799
MOD_PIKK_1_650	650	376	89	31	0.0377473	0.0697988	0.077414	0.0123235	0.0292177	341.043	8.77774e-75	0	0	0	0	0	0	71	0	0	0.324201
MOD_CK2_1_650	650	376	89	31	0.0377473	0.0697988	0.077414	0.0123235	0.0292177	341.043	8.77774e-75	0	0	0	0	0	0	71	0	0	0.324201
TRG_LysEnd_APsAcLL_1_661	661	4789	7210	1043	0.992542	0.0190931	0.986	0.998338	0.983035	73.8183	9.3446e-17	1	3	30	20	33	18	71	11	31	0.995434
LIG_APCC_Dbox_1_662	662	4208	7151	1032	0.942998	0.0949525	0.866378	0.990169	0.972667	846.789	1.32441e-184	1	3	30	20	33	18	56	0	12	0.789954
LIG_CYCLIN_1_663	663	4794	7215	1044	0.993379	0.0172936	0.987029	0.999031	0.983977	79.109	6.63285e-18	1	3	30	20	33	18	71	12	31	1
LIG_MAPK_1_663	663	4209	7151	1031	0.942998	0.0949525	0.866584	0.990169	0.971725	842.856	9.4656e-184	1	3	30	19	33	18	56	0	12	0.785388
MOD_CK2_1_686	686	8	10	416	0.0330289	0.0630241	0.00164711	0.00138466	0.392083	4658.99	0	0	0	0	0	0	0	0	0	1	0.00456621
TRG_ENDOCYTIC_2_687	687	4849	7217	1060	0.998935	0.00362948	0.998353	0.999308	0.999057	2.5037	0.285975	1	3	30	20	33	18	71	12	31	1
LIG_TRAF2_1_689	689	4851	7220	1060	0.999315	0.00246473	0.998765	0.999723	0.999057	4.00894	0.134732	1	3	30	20	33	18	71	12	31	1
TRG_LysEnd_APsAcLL_1_697	697	4838	7218	1060	0.998174	0.00579412	0.996088	0.999446	0.999057	18.456	9.82485e-05	1	3	30	20	33	18	71	12	31	1
LIG_AP2alpha_2_697	697	4833	7220	1061	0.998021	0.00620812	0.995059	0.999723	1	34.2822	3.59517e-08	1	3	30	20	33	18	71	12	31	1
LIG_HP1_1_698	698	4840	7216	1060	0.998174	0.00579412	0.9965	0.999169	0.999057	11.844	0.0026798	1	3	30	20	33	18	71	12	31	1
MOD_GSK3_1_702	702	4840	7219	1060	0.998402	0.00516262	0.9965	0.999585	0.999057	17.6288	0.00014858	1	3	30	20	33	18	71	12	31	1
