# Supplementary material for: A Comparative Study of Short Linear Motif Compositions of the Influenza A Virus Ribonucleoproteins
Source: PLoS One. 2012 Jun 8;7(6):e38637. doi: 10.1371/journal.pone.0038637 (PMC3371030; doi:10.1371/journal.pone.0038637)
Supplement: Information S10 — Detail information of comparisons of PB1 protein SLiM compositions among IAVs from different hosts. (XLS) [file pone.0038637.s010.xls]

## Sheet: ALL_POL_PB1_summary2
SLiM	Pos	A_PB1	H_PB1	M_PB1	TPro	H	A_PB1_Pro	H_PB1_Pro	M_PB1_Pro	Chi	p
LIG_PTB_Apo_2_1	1	5	0	0	0.000387837	0.00149145	0.00107021	0	0	8.8005	0.0122743
MOD_ProDKin_1_1	1	1	0	1	0.000155135	0.000658323	0.000214041	0	0.00094697	5.48473	0.0644179
MOD_NMyristoyl_1	1	3	1	2	0.000465405	0.00175288	0.000642123	0.000139587	0.00189394	6.581	0.0372352
LIG_SH3_3_2	2	1	0	0	7.75675e-05	0.000352513	0.000214041	0	0	1.75955	0.414875
TRG_NES_CRM1_1_2	2	7	5	3	0.00116351	0.00391902	0.00149829	0.000697934	0.00284091	4.34341	0.113983
LIG_EVH1_1_3	3	1	0	0	7.75675e-05	0.000352513	0.000214041	0	0	1.75955	0.414875
MOD_GSK3_1_3	3	3	0	0	0.000232702	0.000946504	0.000642123	0	0	5.27948	0.0713798
TRG_ENDOCYTIC_2_4	4	0	0	1	7.75675e-05	0.000352513	0	0	0.00094697	11.2092	0.00368089
LIG_CYCLIN_1_5	5	0	0	1	7.75675e-05	0.000352513	0	0	0.00094697	11.2092	0.00368089
LIG_EVH1_2_5	5	1	0	0	7.75675e-05	0.000352513	0.000214041	0	0	1.75955	0.414875
LIG_BRCT_BRCA1_1_5	5	0	0	1	7.75675e-05	0.000352513	0	0	0.00094697	11.2092	0.00368089
LIG_Clathr_ClatBox_1_7	7	5	1	16	0.00170648	0.00546386	0.00107021	0.000139587	0.0151515	123.489	1.53017e-27
LIG_SH3_3_7	7	2	1	0	0.000232702	0.000946504	0.000428082	0.000139587	0	1.27937	0.527458
LIG_SH2_STAT5_8	8	3	0	0	0.000232702	0.000946504	0.000642123	0	0	5.27948	0.0713798
LIG_SH3_3_8	8	0	1	0	7.75675e-05	0.000352513	0	0.000139587	0	0.799615	0.670449
TRG_ENDOCYTIC_2_8	8	3	0	0	0.000232702	0.000946504	0.000642123	0	0	5.27948	0.0713798
LIG_SH3_3_9	9	1	0	0	7.75675e-05	0.000352513	0.000214041	0	0	1.75955	0.414875
MOD_ProDKin_1_9	9	0	11	0	0.000853242	0.00298894	0	0.00153546	0	8.8026	0.0122614
LIG_SH3_2_10	10	1	0	0	7.75675e-05	0.000352513	0.000214041	0	0	1.75955	0.414875
MOD_PIKK_1_11	11	3	7	0	0.000775675	0.00274934	0.000642123	0.000977108	0	1.3023	0.521446
MOD_GSK3_1_13	13	16	2	7	0.00193919	0.00610117	0.00342466	0.000279174	0.00662879	27.5261	1.05387e-06
MOD_ProDKin_1_16	16	1	0	0	7.75675e-05	0.000352513	0.000214041	0	0	1.75955	0.414875
MOD_GSK3_1_16	16	1	0	0	7.75675e-05	0.000352513	0.000214041	0	0	1.75955	0.414875
LIG_SH3_3_17	17	1	0	0	7.75675e-05	0.000352513	0.000214041	0	0	1.75955	0.414875
MOD_GSK3_1_17	17	1	0	0	7.75675e-05	0.000352513	0.000214041	0	0	1.75955	0.414875
LIG_BRCT_BRCA1_1_18	18	4664	7161	1055	0.999069	0.00322547	0.998288	0.999581	0.999053	5.08866	0.0785257
MOD_GSK3_1_18	18	4649	7157	1048	0.997052	0.00873714	0.995077	0.999023	0.992424	23.3647	8.44129e-06
LIG_BRCT_BRCA1_1_19	19	5	0	0	0.000387837	0.00149145	0.00107021	0	0	8.8005	0.0122743
MOD_GSK3_1_19	19	5	0	0	0.000387837	0.00149145	0.00107021	0	0	8.8005	0.0122743
LIG_PTB_Apo_2_24	24	4	0	0	0.00031027	0.00122324	0.000856164	0	0	7.03986	0.0296016
LIG_PTB_Phospho_1_24	24	4	0	0	0.00031027	0.00122324	0.000856164	0	0	7.03986	0.0296016
LIG_SH2_STAT5_24	24	4666	7161	1055	0.999224	0.00274934	0.998716	0.999581	0.999053	2.77649	0.249513
LIG_SH2_STAT5_25	25	5	0	0	0.000387837	0.00149145	0.00107021	0	0	8.8005	0.0122743
LIG_SH3_3_26	26	0	1	0	7.75675e-05	0.000352513	0	0.000139587	0	0.799615	0.670449
MOD_ProDKin_1_28	28	0	1	0	7.75675e-05	0.000352513	0	0.000139587	0	0.799615	0.670449
MOD_PIKK_1_28	28	0	0	1	7.75675e-05	0.000352513	0	0	0.00094697	11.2092	0.00368089
LIG_SH2_STAT5_30	30	1	0	3	0.00031027	0.00122324	0.000214041	0	0.00284091	24.1661	5.65454e-06
MOD_PKA_2_31	31	1	2	0	0.000232702	0.000946504	0.000214041	0.000279174	0	0.319285	0.852449
MOD_PKA_1_31	31	0	1	0	7.75675e-05	0.000352513	0	0.000139587	0	0.799615	0.670449
MOD_GSK3_1_33	33	1	0	0	7.75675e-05	0.000352513	0.000214041	0	0	1.75955	0.414875
LIG_SH2_STAT5_38	38	4655	7159	1053	0.998061	0.00610117	0.996361	0.999302	0.997159	13.1189	0.00141669
LIG_SH2_STAT5_39	39	5	0	0	0.000387837	0.00149145	0.00107021	0	0	8.8005	0.0122743
MOD_GSK3_1_39	39	4666	7163	1054	0.999302	0.00250636	0.998716	0.99986	0.998106	7.6689	0.0216132
MOD_GSK3_1_40	40	5	0	0	0.000387837	0.00149145	0.00107021	0	0	8.8005	0.0122743
MOD_GSK3_1_43	43	1	0	0	7.75675e-05	0.000352513	0.000214041	0	0	1.75955	0.414875
LIG_14-3-3_3_47	47	0	0	12	0.00093081	0.00322547	0	0	0.0113636	134.625	5.84097e-30
MOD_PIKK_1_47	47	0	0	1	7.75675e-05	0.000352513	0	0	0.00094697	11.2092	0.00368089
MOD_PKA_2_47	47	2	2	0	0.00031027	0.00122324	0.000428082	0.000279174	0	0.559145	0.756107
MOD_GSK3_1_47	47	0	0	2	0.000155135	0.000658323	0	0	0.00189394	22.4201	1.35372e-05
LIG_SH2_STAT5_49	49	0	0	1	7.75675e-05	0.000352513	0	0	0.00094697	11.2092	0.00368089
LIG_SH2_STAT3_49	49	3	0	0	0.000232702	0.000946504	0.000642123	0	0	5.27948	0.0713798
TRG_ENDOCYTIC_2_49	49	6	1	0	0.000542972	0.00200867	0.00128425	0.000139587	0	7.45242	0.024084
LIG_ULM_U2AF65_1_51	51	4	2	1	0.000542972	0.00200867	0.000856164	0.000279174	0.00094697	2.08073	0.353325
MOD_PKA_2_51	51	0	0	1	7.75675e-05	0.000352513	0	0	0.00094697	11.2092	0.00368089
LIG_14-3-3_2_52	52	7	16	214	0.0183835	0.0398159	0.00149829	0.00223339	0.202652	2164.34	0
MOD_PIKK_1_53	53	2	0	0	0.000155135	0.000658323	0.000428082	0	0	3.51938	0.172098
MOD_PKA_2_53	53	292	1144	144	0.122557	0.161552	0.0625	0.159687	0.136364	250.419	4.18961e-55
MOD_PKA_1_53	53	0	0	1	7.75675e-05	0.000352513	0	0	0.00094697	11.2092	0.00368089
MOD_PKA_2_54	54	2	0	0	0.000155135	0.000658323	0.000428082	0	0	3.51938	0.172098
MOD_CK2_1_54	54	4583	6047	809	0.887294	0.15293	0.98095	0.844082	0.766098	698.668	1.93309e-152
MOD_GSK3_1_54	54	4585	6045	671	0.87659	0.16228	0.981378	0.843802	0.635417	1113.19	1.87883e-242
LIG_FHA_2_55	55	4586	6047	809	0.887527	0.152722	0.981592	0.844082	0.766098	705.571	6.12569e-154
MOD_CK2_1_55	55	5	0	0	0.000387837	0.00149145	0.00107021	0	0	8.8005	0.0122743
MOD_GSK3_1_55	55	5	0	0	0.000387837	0.00149145	0.00107021	0	0	8.8005	0.0122743
LIG_FHA_2_56	56	5	0	0	0.000387837	0.00149145	0.00107021	0	0	8.8005	0.0122743
MOD_CK2_1_56	56	0	1	0	7.75675e-05	0.000352513	0	0.000139587	0	0.799615	0.670449
LIG_FHA_2_57	57	0	1	1	0.000155135	0.000658323	0	0.000139587	0.00094697	5.00472	0.0818915
MOD_ProDKin_1_60	60	0	2	0	0.000155135	0.000658323	0	0.000279174	0	1.59935	0.449474
MOD_PIKK_1_61	61	5	8	3	0.00124108	0.00414549	0.00107021	0.00111669	0.00284091	2.37994	0.30423
LIG_SH3_3_62	62	4	1	0	0.000387837	0.00149145	0.000856164	0.000139587	0	4.19167	0.122967
LIG_SH2_STAT3_62	62	2	0	0	0.000155135	0.000658323	0.000428082	0	0	3.51938	0.172098
MOD_ProDKin_1_64	64	3	0	0	0.000232702	0.000946504	0.000642123	0	0	5.27948	0.0713798
LIG_SH3_3_66	66	14	17	7	0.00294756	0.00873714	0.00299658	0.00237298	0.00662879	5.67792	0.0584863
MOD_CK2_1_69	69	0	1	0	7.75675e-05	0.000352513	0	0.000139587	0	0.799615	0.670449
LIG_TRAF6_71	71	0	1	0	7.75675e-05	0.000352513	0	0.000139587	0	0.799615	0.670449
LIG_TRAF2_1_72	72	0	0	1	7.75675e-05	0.000352513	0	0	0.00094697	11.2092	0.00368089
MOD_CK2_1_72	72	0	5	0	0.000387837	0.00149145	0	0.000697934	0	3.99932	0.135381
LIG_FHA_2_73	73	0	5	0	0.000387837	0.00149145	0	0.000697934	0	3.99932	0.135381
MOD_PIKK_1_80	80	2	4	0	0.000465405	0.00175288	0.000428082	0.000558347	0	0.638718	0.726615
LIG_FHA_2_81	81	1	0	0	7.75675e-05	0.000352513	0.000214041	0	0	1.75955	0.414875
LIG_SH2_STAT5_82	82	2	0	2	0.00031027	0.00122324	0.000428082	0	0.00189394	10.9712	0.00414614
LIG_SH2_STAT3_82	82	0	1	1	0.000155135	0.000658323	0	0.000139587	0.00094697	5.00472	0.0818915
TRG_ENDOCYTIC_2_82	82	2	0	2	0.00031027	0.00122324	0.000428082	0	0.00189394	10.9712	0.00414614
LIG_BRCT_BRCA1_1_90	90	1	0	1	0.000155135	0.000658323	0.000214041	0	0.00094697	5.48473	0.0644179
MOD_CK2_1_90	90	1	1	1	0.000232702	0.000946504	0.000214041	0.000139587	0.00094697	2.5897	0.273938
TRG_LysEnd_APsAcLL_1_90	90	12	4	13	0.00224946	0.00693221	0.00256849	0.000558347	0.0123106	56.9681	4.26132e-13
LIG_FHA_2_91	91	0	0	1	7.75675e-05	0.000352513	0	0	0.00094697	11.2092	0.00368089
MOD_CK2_1_91	91	8	1	3	0.00093081	0.00322547	0.00171233	0.000139587	0.00284091	12.0343	0.00243659
MOD_GSK3_1_91	91	8	1	3	0.00093081	0.00322547	0.00171233	0.000139587	0.00284091	12.0343	0.00243659
LIG_TRAF2_1_94	94	8	1	3	0.00093081	0.00322547	0.00171233	0.000139587	0.00284091	12.0343	0.00243659
LIG_SH2_STAT5_94	94	6	3	7	0.00124108	0.00414549	0.00128425	0.00041876	0.00662879	28.6445	6.02454e-07
LIG_SH3_3_94	94	1	0	0	7.75675e-05	0.000352513	0.000214041	0	0	1.75955	0.414875
MOD_PIKK_1_95	95	1	2	0	0.000232702	0.000946504	0.000214041	0.000279174	0	0.319285	0.852449
MOD_PKA_2_95	95	0	0	3	0.000232702	0.000946504	0	0	0.00284091	33.6328	4.97421e-08
MOD_CK2_1_95	95	1	0	0	7.75675e-05	0.000352513	0.000214041	0	0	1.75955	0.414875
LIG_PP2B_1_99	99	1	0	0	7.75675e-05	0.000352513	0.000214041	0	0	1.75955	0.414875
LIG_BRCT_BRCA1_1_99	99	3	1	0	0.00031027	0.00122324	0.000642123	0.000139587	0	2.6594	0.264556
LIG_PTB_Apo_2_102	102	4	7	2	0.00100838	0.00345919	0.000856164	0.000977108	0.00189394	0.936493	0.626099
LIG_SH2_SRC_103	103	2	0	0	0.000155135	0.000658323	0.000428082	0	0	3.51938	0.172098
LIG_SH2_GRB2_103	103	2	0	0	0.000155135	0.000658323	0.000428082	0	0	3.51938	0.172098
MOD_CK2_1_103	103	4664	7163	1055	0.999224	0.00274934	0.998288	0.99986	0.999053	9.0681	0.0107371
MOD_GSK3_1_103	103	4649	7163	1039	0.99682	0.00932181	0.995077	0.99986	0.983902	80.9584	2.63086e-18
MOD_CK2_1_104	104	5	0	0	0.000387837	0.00149145	0.00107021	0	0	8.8005	0.0122743
MOD_GSK3_1_104	104	5	0	0	0.000387837	0.00149145	0.00107021	0	0	8.8005	0.0122743
LIG_APCC_Dbox_1_105	105	2	0	0	0.000155135	0.000658323	0.000428082	0	0	3.51938	0.172098
MOD_PKA_2_107	107	1	0	0	7.75675e-05	0.000352513	0.000214041	0	0	1.75955	0.414875
TRG_LysEnd_APsAcLL_1_109	109	1	1	2	0.00031027	0.00122324	0.000214041	0.000139587	0.00189394	9.35098	0.00932097
LIG_SH3_3_111	111	0	1	0	7.75675e-05	0.000352513	0	0.000139587	0	0.799615	0.670449
MOD_CK2_1_114	114	2	0	0	0.000155135	0.000658323	0.000428082	0	0	3.51938	0.172098
LIG_FHA_2_115	115	4661	7163	1056	0.999069	0.00322547	0.997646	0.99986	1	15.989	0.000337317
LIG_FHA_2_116	116	5	0	0	0.000387837	0.00149145	0.00107021	0	0	8.8005	0.0122743
MOD_PKA_2_117	117	1	0	0	7.75675e-05	0.000352513	0.000214041	0	0	1.75955	0.414875
MOD_PIKK_1_120	120	4659	7148	1054	0.997595	0.00734057	0.997217	0.997767	0.998106	0.480529	0.78642
MOD_PKA_2_120	120	9	118	4	0.0101613	0.0246426	0.00192637	0.0164712	0.00378788	64.1235	1.19056e-14
MOD_PIKK_1_121	121	5	0	0	0.000387837	0.00149145	0.00107021	0	0	8.8005	0.0122743
MOD_PKA_2_125	125	4656	7040	1050	0.988675	0.0269282	0.996575	0.982691	0.994318	51.9572	5.21962e-12
MOD_PKA_1_125	125	0	1	0	7.75675e-05	0.000352513	0	0.000139587	0	0.799615	0.670449
MOD_GSK3_1_125	125	4665	7163	1055	0.999302	0.00250636	0.998502	0.99986	0.999053	7.58522	0.0225367
MOD_PKA_2_126	126	5	0	0	0.000387837	0.00149145	0.00107021	0	0	8.8005	0.0122743
MOD_GSK3_1_126	126	5	0	0	0.000387837	0.00149145	0.00107021	0	0	8.8005	0.0122743
TRG_ENDOCYTIC_2_129	129	1	0	0	7.75675e-05	0.000352513	0.000214041	0	0	1.75955	0.414875
MOD_PIKK_1_133	133	1	0	0	7.75675e-05	0.000352513	0.000214041	0	0	1.75955	0.414875
MOD_GSK3_1_139	139	1	1	0	0.000155135	0.000658323	0.000214041	0.000139587	0	0.279529	0.869563
LIG_Actin_WH2_2_140	140	2	0	0	0.000155135	0.000658323	0.000428082	0	0	3.51938	0.172098
MOD_GSK3_1_143	143	1	0	0	7.75675e-05	0.000352513	0.000214041	0	0	1.75955	0.414875
LIG_SH3_3_146	146	0	0	1	7.75675e-05	0.000352513	0	0	0.00094697	11.2092	0.00368089
MOD_GSK3_1_149	149	4454	6038	611	0.861232	0.1749	0.953339	0.842825	0.578598	1057.79	2.01287e-230
MOD_GSK3_1_150	150	5	0	0	0.000387837	0.00149145	0.00107021	0	0	8.8005	0.0122743
LIG_14-3-3_3_151	151	0	1	1	0.000155135	0.000658323	0	0.000139587	0.00094697	5.00472	0.0818915
LIG_BRCT_BRCA1_1_151	151	0	0	1	7.75675e-05	0.000352513	0	0	0.00094697	11.2092	0.00368089
MOD_PIKK_1_151	151	0	0	1	7.75675e-05	0.000352513	0	0	0.00094697	11.2092	0.00368089
MOD_GSK3_1_151	151	0	0	3	0.000232702	0.000946504	0	0	0.00284091	33.6328	4.97421e-08
TRG_LysEnd_APsAcLL_1_151	151	17	1003	12	0.0800496	0.121121	0.0036387	0.140006	0.0113636	787.768	8.67566e-172
LIG_Actin_WH2_2_152	152	1	1	0	0.000155135	0.000658323	0.000214041	0.000139587	0	0.279529	0.869563
MOD_CK2_1_153	153	4561	6048	1021	0.90211	0.139158	0.976241	0.844221	0.966856	612.734	8.84208e-134
MOD_GSK3_1_153	153	126	15	414	0.04305	0.0770954	0.0269692	0.0020938	0.392045	3443.09	0
LIG_FHA_2_154	154	4575	6048	1026	0.903584	0.137731	0.979238	0.844221	0.971591	652.774	1.78592e-142
MOD_CK2_1_154	154	5	0	0	0.000387837	0.00149145	0.00107021	0	0	8.8005	0.0122743
LIG_FHA_2_155	155	5	0	0	0.000387837	0.00149145	0.00107021	0	0	8.8005	0.0122743
TRG_LysEnd_APsAcLL_1_159	159	4647	7157	926	0.987434	0.0293083	0.994649	0.999023	0.876894	1137.06	1.22947e-247
LIG_PP1_160	160	4637	7159	923	0.986581	0.030913	0.992509	0.999302	0.874053	1109.98	9.358e-242
TRG_LysEnd_APsAcLL_1_160	160	5	0	0	0.000387837	0.00149145	0.00107021	0	0	8.8005	0.0122743
LIG_CYCLIN_1_161	161	0	1	1	0.000155135	0.000658323	0	0.000139587	0.00094697	5.00472	0.0818915
LIG_PP1_161	161	5	0	0	0.000387837	0.00149145	0.00107021	0	0	8.8005	0.0122743
LIG_CYCLIN_1_162	162	1	1	1	0.000232702	0.000946504	0.000214041	0.000139587	0.00094697	2.5897	0.273938
LIG_NRBOX_162	162	7	1	2	0.000775675	0.00274934	0.00149829	0.000139587	0.00189394	8.5911	0.0136291
LIG_14-3-3_2_162	162	3	1	1	0.000387837	0.00149145	0.000642123	0.000139587	0.00094697	2.7696	0.250373
LIG_SH2_STAT5_165	165	1	0	0	7.75675e-05	0.000352513	0.000214041	0	0	1.75955	0.414875
TRG_NES_CRM1_1_165	165	0	50	0	0.00387837	0.0110332	0	0.00697934	0	40.1333	1.92824e-09
LIG_SH3_3_167	167	0	0	1	7.75675e-05	0.000352513	0	0	0.00094697	11.2092	0.00368089
MOD_SUMO_167	167	0	0	1	7.75675e-05	0.000352513	0	0	0.00094697	11.2092	0.00368089
LIG_CYCLIN_1_168	168	0	0	1	7.75675e-05	0.000352513	0	0	0.00094697	11.2092	0.00368089
LIG_SH2_STAT5_169	169	0	0	1	7.75675e-05	0.000352513	0	0	0.00094697	11.2092	0.00368089
LIG_14-3-3_2_169	169	1	0	0	7.75675e-05	0.000352513	0.000214041	0	0	1.75955	0.414875
TRG_NES_CRM1_1_169	169	0	0	1	7.75675e-05	0.000352513	0	0	0.00094697	11.2092	0.00368089
MOD_CK2_1_170	170	1	0	1	0.000155135	0.000658323	0.000214041	0	0.00094697	5.48473	0.0644179
MOD_GSK3_1_170	170	0	5	0	0.000387837	0.00149145	0	0.000697934	0	3.99932	0.135381
MOD_CK2_1_171	171	7	5	1	0.00100838	0.00345919	0.00149829	0.000697934	0.00094697	1.80248	0.406065
LIG_FHA_2_172	172	7	5	1	0.00100838	0.00345919	0.00149829	0.000697934	0.00094697	1.80248	0.406065
MOD_SUMO_174	174	0	2	0	0.000155135	0.000658323	0	0.000279174	0	1.59935	0.449474
MOD_CK2_1_174	174	0	5	0	0.000387837	0.00149145	0	0.000697934	0	3.99932	0.135381
LIG_MAPK_1_175	175	0	2	0	0.000155135	0.000658323	0	0.000279174	0	1.59935	0.449474
TRG_NLS_Bipartite_1_175	175	0	2	0	0.000155135	0.000658323	0	0.000279174	0	1.59935	0.449474
MOD_GSK3_1_176	176	2	0	0	0.000155135	0.000658323	0.000428082	0	0	3.51938	0.172098
TRG_NLS_Bipartite_1_176	176	25	15	2	0.00325783	0.00951502	0.00535103	0.0020938	0.00189394	9.89817	0.00708988
LIG_PCNA_178	178	0	1	0	7.75675e-05	0.000352513	0	0.000139587	0	0.799615	0.670449
MOD_ProDKin_1_180	180	1	0	0	7.75675e-05	0.000352513	0.000214041	0	0	1.75955	0.414875
MOD_PIKK_1_180	180	1	0	0	7.75675e-05	0.000352513	0.000214041	0	0	1.75955	0.414875
MOD_PIKK_1_182	182	0	1	0	7.75675e-05	0.000352513	0	0.000139587	0	0.799615	0.670449
LIG_SH2_STAT5_184	184	1	0	0	7.75675e-05	0.000352513	0.000214041	0	0	1.75955	0.414875
TRG_NLS_MonoExtN_4_184	184	1	0	0	7.75675e-05	0.000352513	0.000214041	0	0	1.75955	0.414875
CLV_PCSK_FUR_1_186	186	0	0	1	7.75675e-05	0.000352513	0	0	0.00094697	11.2092	0.00368089
TRG_NLS_MonoExtN_4_186	186	0	0	1	7.75675e-05	0.000352513	0	0	0.00094697	11.2092	0.00368089
TRG_NLS_MonoExtC_3_186	186	0	1	0	7.75675e-05	0.000352513	0	0.000139587	0	0.799615	0.670449
TRG_NLS_MonoCore_2_186	186	4663	7154	1055	0.998449	0.00503141	0.998074	0.998604	0.999053	0.785043	0.675352
CLV_PCSK_FUR_1_187	187	4659	7153	1044	0.997208	0.00834296	0.997217	0.998465	0.988636	31.9249	1.1684e-07
TRG_NLS_MonoExtN_4_187	187	4662	7153	1054	0.998216	0.00567774	0.99786	0.998465	0.998106	0.588923	0.744933
TRG_NLS_MonoExtC_3_187	187	4662	7153	1055	0.998294	0.00546386	0.99786	0.998465	0.999053	0.996977	0.607448
TRG_NLS_MonoCore_2_187	187	5	0	0	0.000387837	0.00149145	0.00107021	0	0	8.8005	0.0122743
TRG_NLS_Bipartite_1_187	187	0	1	0	7.75675e-05	0.000352513	0	0.000139587	0	0.799615	0.670449
LIG_Actin_WH2_2_188	188	0	3	0	0.000232702	0.000946504	0	0.00041876	0	2.39922	0.301312
CLV_PCSK_FUR_1_188	188	5	0	0	0.000387837	0.00149145	0.00107021	0	0	8.8005	0.0122743
TRG_NLS_MonoExtN_4_188	188	5	0	0	0.000387837	0.00149145	0.00107021	0	0	8.8005	0.0122743
TRG_NLS_MonoExtC_3_188	188	5	0	0	0.000387837	0.00149145	0.00107021	0	0	8.8005	0.0122743
TRG_NLS_Bipartite_1_188	188	2	1	0	0.000232702	0.000946504	0.000428082	0.000139587	0	1.27937	0.527458
MOD_PKA_2_189	189	0	1	0	7.75675e-05	0.000352513	0	0.000139587	0	0.799615	0.670449
MOD_PKA_1_189	189	0	1	0	7.75675e-05	0.000352513	0	0.000139587	0	0.799615	0.670449
MOD_GSK3_1_189	189	0	1	0	7.75675e-05	0.000352513	0	0.000139587	0	0.799615	0.670449
TRG_NLS_Bipartite_1_189	189	4624	7132	1051	0.993407	0.0172331	0.989726	0.995533	0.995265	15.1665	0.000508914
LIG_14-3-3_2_190	190	18	5	3	0.00201675	0.00631083	0.00385274	0.000697934	0.00284091	14.3719	0.000757158
TRG_NLS_Bipartite_1_190	190	5	0	0	0.000387837	0.00149145	0.00107021	0	0	8.8005	0.0122743
MOD_PKA_2_191	191	18	5	3	0.00201675	0.00631083	0.00385274	0.000697934	0.00284091	14.3719	0.000757158
LIG_14-3-3_2_192	192	0	1	0	7.75675e-05	0.000352513	0	0.000139587	0	0.799615	0.670449
MOD_PIKK_1_193	193	2	4	0	0.000465405	0.00175288	0.000428082	0.000558347	0	0.638718	0.726615
MOD_PKA_2_193	193	0	1	0	7.75675e-05	0.000352513	0	0.000139587	0	0.799615	0.670449
LIG_SH2_STAT5_194	194	1	0	0	7.75675e-05	0.000352513	0.000214041	0	0	1.75955	0.414875
MOD_GSK3_1_194	194	1	0	0	7.75675e-05	0.000352513	0.000214041	0	0	1.75955	0.414875
LIG_CYCLIN_1_197	197	0	1	0	7.75675e-05	0.000352513	0	0.000139587	0	0.799615	0.670449
TRG_NLS_Bipartite_1_197	197	28	25	3	0.00434378	0.012143	0.00599315	0.00348967	0.00284091	4.69861	0.0954353
LIG_14-3-3_3_198	198	4	1	0	0.000387837	0.00149145	0.000856164	0.000139587	0	4.19167	0.122967
MOD_PIKK_1_198	198	4655	7153	1044	0.996897	0.00912777	0.996361	0.998465	0.988636	29.4217	4.08463e-07
MOD_PKA_2_198	198	0	1	0	7.75675e-05	0.000352513	0	0.000139587	0	0.799615	0.670449
MOD_PKA_1_198	198	0	1	0	7.75675e-05	0.000352513	0	0.000139587	0	0.799615	0.670449
MOD_GSK3_1_198	198	0	0	2	0.000155135	0.000658323	0	0	0.00189394	22.4201	1.35372e-05
MOD_PIKK_1_199	199	5	0	0	0.000387837	0.00149145	0.00107021	0	0	8.8005	0.0122743
MOD_PKA_2_201	201	3	0	2	0.000387837	0.00149145	0.000642123	0	0.00189394	9.7374	0.00768337
MOD_CK2_1_201	201	1	0	0	7.75675e-05	0.000352513	0.000214041	0	0	1.75955	0.414875
LIG_FHA_2_202	202	1	0	0	7.75675e-05	0.000352513	0.000214041	0	0	1.75955	0.414875
MOD_PKA_2_202	202	0	0	2	0.000155135	0.000658323	0	0	0.00189394	22.4201	1.35372e-05
LIG_MAPK_1_203	203	1	0	0	7.75675e-05	0.000352513	0.000214041	0	0	1.75955	0.414875
TRG_NLS_MonoExtN_4_203	203	2	1	0	0.000232702	0.000946504	0.000428082	0.000139587	0	1.27937	0.527458
TRG_NLS_MonoExtN_4_204	204	4	0	0	0.00031027	0.00122324	0.000856164	0	0	7.03986	0.0296016
TRG_NLS_MonoCore_2_205	205	2	1	0	0.000232702	0.000946504	0.000428082	0.000139587	0	1.27937	0.527458
TRG_NLS_MonoExtC_3_206	206	4583	7155	1052	0.992088	0.020051	0.98095	0.998744	0.996212	116.554	4.90484e-26
TRG_NLS_MonoCore_2_206	206	3	1	1	0.000387837	0.00149145	0.000642123	0.000139587	0.00094697	2.7696	0.250373
LIG_MAPK_1_207	207	7	4	0	0.000853242	0.00298894	0.00149829	0.000558347	0	3.91282	0.141365
TRG_NLS_MonoExtN_4_207	207	4579	7154	1052	0.9917	0.0208607	0.980094	0.998604	0.996212	120.557	6.62929e-27
TRG_NLS_MonoExtC_3_207	207	5	0	0	0.000387837	0.00149145	0.00107021	0	0	8.8005	0.0122743
LIG_CYCLIN_1_208	208	0	1	0	7.75675e-05	0.000352513	0	0.000139587	0	0.799615	0.670449
TRG_NLS_MonoExtN_4_208	208	5	0	0	0.000387837	0.00149145	0.00107021	0	0	8.8005	0.0122743
LIG_CYCLIN_1_210	210	1	0	0	7.75675e-05	0.000352513	0.000214041	0	0	1.75955	0.414875
MOD_PKA_2_210	210	105	37	29	0.013264	0.030623	0.0224743	0.00516471	0.0274621	82.4526	1.24637e-18
LIG_PTB_Apo_2_211	211	13	0	0	0.00100838	0.00345919	0.00278253	0	0	22.8955	1.06734e-05
LIG_PTB_Phospho_1_211	211	13	0	0	0.00100838	0.00345919	0.00278253	0	0	22.8955	1.06734e-05
LIG_MAPK_1_211	211	1	0	0	7.75675e-05	0.000352513	0.000214041	0	0	1.75955	0.414875
MOD_PKA_2_213	213	140	2	162	0.0235805	0.0484952	0.0299658	0.000279174	0.153409	950.274	4.47318e-207
MOD_PKA_1_213	213	28	1	3	0.00248216	0.0075431	0.00599315	0.000139587	0.00284091	39.1928	3.08589e-09
LIG_APCC_Dbox_1_214	214	1	0	0	7.75675e-05	0.000352513	0.000214041	0	0	1.75955	0.414875
TRG_LysEnd_APsAcLL_1_214	214	148	9	264	0.0326559	0.0624761	0.0316781	0.00125628	0.25	1802.86	0
TRG_NLS_Bipartite_1_214	214	1	0	1	0.000155135	0.000658323	0.000214041	0	0.00094697	5.48473	0.0644179
LIG_CYCLIN_1_216	216	2	0	0	0.000155135	0.000658323	0.000428082	0	0	3.51938	0.172098
MOD_GSK3_1_216	216	3	1	0	0.00031027	0.00122324	0.000642123	0.000139587	0	2.6594	0.264556
LIG_SH2_SRC_217	217	1	0	1	0.000155135	0.000658323	0.000214041	0	0.00094697	5.48473	0.0644179
LIG_SH2_STAT5_217	217	4660	7161	1055	0.998759	0.00414549	0.997432	0.999581	0.999053	10.6232	0.00493399
LIG_SH2_STAT5_218	218	5	0	0	0.000387837	0.00149145	0.00107021	0	0	8.8005	0.0122743
LIG_CYCLIN_1_220	220	4657	7162	1055	0.998604	0.0045922	0.996789	0.999721	0.999053	17.5954	0.000151078
LIG_14-3-3_3_220	220	1	0	4	0.000387837	0.00149145	0.000214041	0	0.00378788	34.632	3.01829e-08
LIG_CYCLIN_1_221	221	5	0	0	0.000387837	0.00149145	0.00107021	0	0	8.8005	0.0122743
MOD_CK2_1_223	223	1	0	0	7.75675e-05	0.000352513	0.000214041	0	0	1.75955	0.414875
LIG_FHA_2_224	224	1	0	0	7.75675e-05	0.000352513	0.000214041	0	0	1.75955	0.414875
MOD_PIKK_1_225	225	0	1	0	7.75675e-05	0.000352513	0	0.000139587	0	0.799615	0.670449
TRG_NLS_MonoExtN_4_229	229	1	0	1	0.000155135	0.000658323	0.000214041	0	0.00094697	5.48473	0.0644179
TRG_LysEnd_APsAcLL_1_232	232	0	0	1	7.75675e-05	0.000352513	0	0	0.00094697	11.2092	0.00368089
CLV_PCSK_FUR_1_235	235	0	0	1	7.75675e-05	0.000352513	0	0	0.00094697	11.2092	0.00368089
TRG_NLS_MonoExtN_4_235	235	4602	7153	1045	0.992864	0.0184062	0.985017	0.998465	0.989583	73.9199	8.88166e-17
TRG_NLS_MonoExtN_4_236	236	5	0	0	0.000387837	0.00149145	0.00107021	0	0	8.8005	0.0122743
MOD_PKA_2_237	237	1	0	0	7.75675e-05	0.000352513	0.000214041	0	0	1.75955	0.414875
MOD_PKA_1_237	237	1	0	0	7.75675e-05	0.000352513	0.000214041	0	0	1.75955	0.414875
LIG_SH3_3_238	238	2	2	0	0.00031027	0.00122324	0.000428082	0.000279174	0	0.559145	0.756107
MOD_ProDKin_1_240	240	4664	7162	1055	0.999147	0.00298894	0.998288	0.999721	0.999053	6.82485	0.0329612
MOD_CDK_1_240	240	1	0	0	7.75675e-05	0.000352513	0.000214041	0	0	1.75955	0.414875
MOD_ProDKin_1_241	241	5	0	0	0.000387837	0.00149145	0.00107021	0	0	8.8005	0.0122743
LIG_PP2B_1_243	243	18	0	0	0.00139621	0.0045922	0.00385274	0	0	31.7138	1.29848e-07
LIG_MAPK_1_246	246	1	0	0	7.75675e-05	0.000352513	0.000214041	0	0	1.75955	0.414875
LIG_MAPK_1_247	247	1	0	0	7.75675e-05	0.000352513	0.000214041	0	0	1.75955	0.414875
MOD_PKA_2_248	248	3	0	0	0.000232702	0.000946504	0.000642123	0	0	5.27948	0.0713798
LIG_BRCT_BRCA1_1_250	250	3	0	0	0.000232702	0.000946504	0.000642123	0	0	5.27948	0.0713798
LIG_SH2_STAT5_251	251	0	1	0	7.75675e-05	0.000352513	0	0.000139587	0	0.799615	0.670449
TRG_ENDOCYTIC_2_251	251	0	1	0	7.75675e-05	0.000352513	0	0.000139587	0	0.799615	0.670449
LIG_EH1_1_252	252	1	0	0	7.75675e-05	0.000352513	0.000214041	0	0	1.75955	0.414875
LIG_SH2_STAT5_253	253	4609	7122	1049	0.991312	0.0216625	0.986515	0.994137	0.993371	19.6416	5.43097e-05
LIG_SH2_STAT3_253	253	1	0	0	7.75675e-05	0.000352513	0.000214041	0	0	1.75955	0.414875
LIG_SH2_STAT5_254	254	4	0	0	0.00031027	0.00122324	0.000856164	0	0	7.03986	0.0296016
MOD_GSK3_1_254	254	4456	6983	832	0.951831	0.0838577	0.953767	0.974735	0.787879	701.459	4.78859e-153
MOD_GSK3_1_255	255	3	0	0	0.000232702	0.000946504	0.000642123	0	0	5.27948	0.0713798
MOD_CK2_1_258	258	4548	7108	890	0.973162	0.0536675	0.973459	0.992183	0.842803	786.332	1.77873e-171
LIG_FHA_2_259	259	2	1	1	0.00031027	0.00122324	0.000428082	0.000139587	0.00094697	2.26209	0.322696
MOD_CK2_1_259	259	3	0	0	0.000232702	0.000946504	0.000642123	0	0	5.27948	0.0713798
LIG_MAPK_1_265	265	1	2	0	0.000232702	0.000946504	0.000214041	0.000279174	0	0.319285	0.852449
LIG_SH3_3_277	277	0	0	1	7.75675e-05	0.000352513	0	0	0.00094697	11.2092	0.00368089
LIG_MAPK_1_278	278	0	0	2	0.000155135	0.000658323	0	0	0.00189394	22.4201	1.35372e-05
MOD_PKA_1_287	287	0	1	3	0.00031027	0.00122324	0	0.000139587	0.00284091	23.9261	6.37561e-06
LIG_14-3-3_3_288	288	0	0	1	7.75675e-05	0.000352513	0	0	0.00094697	11.2092	0.00368089
LIG_PTB_Apo_2_289	289	1	0	0	7.75675e-05	0.000352513	0.000214041	0	0	1.75955	0.414875
LIG_PTB_Phospho_1_289	289	1	0	0	7.75675e-05	0.000352513	0.000214041	0	0	1.75955	0.414875
MOD_GSK3_1_289	289	23	25	3	0.00395594	0.0112198	0.00492295	0.00348967	0.00284091	1.83723	0.399072
LIG_FHA_2_290	290	0	2	0	0.000155135	0.000658323	0	0.000279174	0	1.59935	0.449474
MOD_PIKK_1_290	290	4624	7156	1047	0.994958	0.0137674	0.989726	0.998883	0.991477	50.0484	1.35558e-11
MOD_PIKK_1_291	291	3	0	0	0.000232702	0.000946504	0.000642123	0	0	5.27948	0.0713798
LIG_TRAF6_293	293	0	0	1	7.75675e-05	0.000352513	0	0	0.00094697	11.2092	0.00368089
MOD_PKA_2_293	293	19	0	3	0.00170648	0.00546386	0.00406678	0	0.00284091	28.3222	7.07808e-07
LIG_SH2_STAT5_295	295	1	0	0	7.75675e-05	0.000352513	0.000214041	0	0	1.75955	0.414875
TRG_ENDOCYTIC_2_295	295	1	0	0	7.75675e-05	0.000352513	0.000214041	0	0	1.75955	0.414875
MOD_GSK3_1_296	296	4640	7136	1051	0.994958	0.0137674	0.993151	0.996092	0.995265	4.89703	0.0864219
MOD_GSK3_1_297	297	3	0	0	0.000232702	0.000946504	0.000642123	0	0	5.27948	0.0713798
MOD_GSK3_1_300	300	25	25	4	0.00418864	0.0117756	0.00535103	0.00348967	0.00378788	2.39318	0.302223
LIG_FHA_2_305	305	0	5	0	0.000387837	0.00149145	0	0.000697934	0	3.99932	0.135381
MOD_ProDKin_1_311	311	45	8	1	0.00418864	0.0117756	0.00963185	0.00111669	0.00094697	52.0551	4.97027e-12
LIG_BRCT_BRCA1_1_314	314	2	0	0	0.000155135	0.000658323	0.000428082	0	0	3.51938	0.172098
LIG_APCC_Dbox_1_315	315	4651	7160	1056	0.998061	0.00610117	0.995505	0.999442	1	24.8761	3.96485e-06
LIG_HP1_1_315	315	0	0	1	7.75675e-05	0.000352513	0	0	0.00094697	11.2092	0.00368089
LIG_APCC_Dbox_1_316	316	3	0	0	0.000232702	0.000946504	0.000642123	0	0	5.27948	0.0713798
LIG_14-3-3_2_316	316	131	2	9	0.0110146	0.026324	0.0280394	0.000279174	0.00852273	200.707	2.61263e-44
LIG_CYCLIN_1_317	317	1	0	0	7.75675e-05	0.000352513	0.000214041	0	0	1.75955	0.414875
LIG_APCC_Dbox_1_317	317	2	0	0	0.000155135	0.000658323	0.000428082	0	0	3.51938	0.172098
LIG_Actin_WH2_2_318	318	3	4	7	0.00108594	0.00369031	0.000642123	0.000558347	0.00662879	32.5951	8.35723e-08
LIG_SxIP_EBH_1_318	318	0	1	0	7.75675e-05	0.000352513	0	0.000139587	0	0.799615	0.670449
MOD_GSK3_1_319	319	0	1	0	7.75675e-05	0.000352513	0	0.000139587	0	0.799615	0.670449
MOD_GSK3_1_320	320	0	0	1	7.75675e-05	0.000352513	0	0	0.00094697	11.2092	0.00368089
LIG_SH2_STAT5_324	324	4653	7140	1053	0.996432	0.01028	0.995933	0.99665	0.997159	0.579623	0.748404
LIG_SH2_STAT5_325	325	3	0	0	0.000232702	0.000946504	0.000642123	0	0	5.27948	0.0713798
MOD_PIKK_1_325	325	37	16	9	0.00480918	0.0132309	0.00791952	0.00223339	0.00852273	22.4175	1.35548e-05
MOD_CK2_1_325	325	37	16	9	0.00480918	0.0132309	0.00791952	0.00223339	0.00852273	22.4175	1.35548e-05
LIG_SH2_STAT5_326	326	2	0	0	0.000155135	0.000658323	0.000428082	0	0	3.51938	0.172098
LIG_FHA_2_326	326	7	3	0	0.000775675	0.00274934	0.00149829	0.00041876	0	5.14474	0.0763545
LIG_EVH1_2_329	329	0	1	0	7.75675e-05	0.000352513	0	0.000139587	0	0.799615	0.670449
LIG_MAPK_1_331	331	32	3	2	0.00287	0.00854051	0.00684932	0.00041876	0.00189394	41.2447	1.1062e-09
MOD_PKA_2_333	333	0	3	0	0.000232702	0.000946504	0	0.00041876	0	2.39922	0.301312
LIG_14-3-3_2_334	334	4643	7153	1037	0.995424	0.0126895	0.993793	0.998465	0.982008	58.9924	1.54866e-13
LIG_14-3-3_2_335	335	5	0	0	0.000387837	0.00149145	0.00107021	0	0	8.8005	0.0122743
MOD_GSK3_1_338	338	1	0	2	0.000232702	0.000946504	0.000214041	0	0.00189394	14.2009	0.000824739
LIG_ODPH_VHL_1_339	339	2	0	1	0.000232702	0.000946504	0.000428082	0	0.00094697	4.74977	0.093025
LIG_BRCT_BRCA1_1_340	340	1	0	1	0.000155135	0.000658323	0.000214041	0	0.00094697	5.48473	0.0644179
MOD_GSK3_1_342	342	3	3	0	0.000465405	0.00175288	0.000642123	0.00041876	0	0.838847	0.657426
LIG_MAPK_1_347	347	0	0	1	7.75675e-05	0.000352513	0	0	0.00094697	11.2092	0.00368089
LIG_MAPK_1_350	350	2	0	0	0.000155135	0.000658323	0.000428082	0	0	3.51938	0.172098
LIG_PP1_351	351	0	0	1	7.75675e-05	0.000352513	0	0	0.00094697	11.2092	0.00368089
MOD_CK2_1_352	352	0	1	0	7.75675e-05	0.000352513	0	0.000139587	0	0.799615	0.670449
MOD_GSK3_1_352	352	0	1	0	7.75675e-05	0.000352513	0	0.000139587	0	0.799615	0.670449
LIG_SH2_STAT5_355	355	1	0	0	7.75675e-05	0.000352513	0.000214041	0	0	1.75955	0.414875
TRG_ENDOCYTIC_2_355	355	2	0	0	0.000155135	0.000658323	0.000428082	0	0	3.51938	0.172098
TRG_NLS_MonoCore_2_359	359	0	1	0	7.75675e-05	0.000352513	0	0.000139587	0	0.799615	0.670449
LIG_CYCLIN_1_360	360	3	1	2	0.000465405	0.00175288	0.000642123	0.000139587	0.00189394	6.581	0.0372352
LIG_MAPK_1_360	360	1	3	0	0.00031027	0.00122324	0.000214041	0.00041876	0	0.739079	0.691053
LIG_SxIP_EBH_1_360	360	1	1	4	0.000465405	0.00175288	0.000214041	0.000139587	0.00378788	27.3281	1.16353e-06
LIG_BRCT_BRCA1_1_360	360	1	0	2	0.000232702	0.000946504	0.000214041	0	0.00189394	14.2009	0.000824739
TRG_NLS_MonoExtN_4_360	360	1	1	0	0.000155135	0.000658323	0.000214041	0.000139587	0	0.279529	0.869563
TRG_NLS_MonoExtC_3_360	360	0	1	0	7.75675e-05	0.000352513	0	0.000139587	0	0.799615	0.670449
LIG_14-3-3_3_363	363	4534	4017	907	0.733633	0.251722	0.970462	0.56072	0.858902	2521.86	0
LIG_SH3_3_363	363	1	0	0	7.75675e-05	0.000352513	0.000214041	0	0	1.75955	0.414875
LIG_SH3_1_363	363	1	0	0	7.75675e-05	0.000352513	0.000214041	0	0	1.75955	0.414875
MOD_PIKK_1_363	363	4647	7159	1049	0.99713	0.00854051	0.994649	0.999302	0.993371	27.0732	1.32169e-06
MOD_GSK3_1_363	363	9	2	8	0.00147378	0.0048127	0.00192637	0.000279174	0.00757576	34.3161	3.53476e-08
LIG_EVH1_1_364	364	1	0	0	7.75675e-05	0.000352513	0.000214041	0	0	1.75955	0.414875
LIG_14-3-3_3_364	364	5	0	0	0.000387837	0.00149145	0.00107021	0	0	8.8005	0.0122743
MOD_PIKK_1_364	364	5	0	0	0.000387837	0.00149145	0.00107021	0	0	8.8005	0.0122743
LIG_MAPK_1_365	365	0	1	0	7.75675e-05	0.000352513	0	0.000139587	0	0.799615	0.670449
LIG_TRAF6_367	367	20	3	0	0.00178405	0.00567774	0.00428082	0.00041876	0	25.74	2.57417e-06
LIG_PTB_Apo_2_372	372	4	0	0	0.00031027	0.00122324	0.000856164	0	0	7.03986	0.0296016
LIG_14-3-3_3_372	372	0	1	0	7.75675e-05	0.000352513	0	0.000139587	0	0.799615	0.670449
LIG_FHA_2_372	372	29	6	11	0.0035681	0.01028	0.00620719	0.000837521	0.0104167	38.1069	5.3112e-09
MOD_GSK3_1_372	372	0	1	0	7.75675e-05	0.000352513	0	0.000139587	0	0.799615	0.670449
LIG_Clathr_ClatBox_1_373	373	3	36	1	0.0031027	0.00912777	0.000642123	0.00502513	0.00094697	19.2915	6.47012e-05
LIG_CtBP_375	375	0	5	146	0.0117127	0.0276781	0	0.000697934	0.138258	1591.33	0
LIG_SH2_STAT5_375	375	0	0	12	0.00093081	0.00322547	0	0	0.0113636	134.625	5.84097e-30
TRG_ENDOCYTIC_2_375	375	0	0	12	0.00093081	0.00322547	0	0	0.0113636	134.625	5.84097e-30
MOD_GSK3_1_378	378	1	0	0	7.75675e-05	0.000352513	0.000214041	0	0	1.75955	0.414875
LIG_SH2_GRB2_380	380	4662	7158	1053	0.998526	0.0048127	0.99786	0.999162	0.997159	4.72279	0.0942888
LIG_SH2_STAT5_380	380	4662	7160	1055	0.998836	0.00391902	0.99786	0.999442	0.999053	6.13667	0.0464985
TRG_ENDOCYTIC_2_380	380	1	0	0	7.75675e-05	0.000352513	0.000214041	0	0	1.75955	0.414875
LIG_SH2_GRB2_381	381	3	0	0	0.000232702	0.000946504	0.000642123	0	0	5.27948	0.0713798
LIG_SH2_STAT5_381	381	3	0	0	0.000232702	0.000946504	0.000642123	0	0	5.27948	0.0713798
MOD_ProDKin_1_381	381	1	1	0	0.000155135	0.000658323	0.000214041	0.000139587	0	0.279529	0.869563
MOD_CDK_1_381	381	1	1	0	0.000155135	0.000658323	0.000214041	0.000139587	0	0.279529	0.869563
MOD_CK2_1_381	381	39	0	20	0.00457648	0.0126895	0.0083476	0	0.0189394	95.3415	1.98083e-21
MOD_GSK3_1_381	381	0	2	1	0.000232702	0.000946504	0	0.000279174	0.00094697	3.46966	0.176431
MOD_CK2_1_384	384	0	2	0	0.000155135	0.000658323	0	0.000279174	0	1.59935	0.449474
TRG_NLS_MonoExtN_4_384	384	0	0	2	0.000155135	0.000658323	0	0	0.00189394	22.4201	1.35372e-05
LIG_MAPK_1_385	385	2	0	0	0.000155135	0.000658323	0.000428082	0	0	3.51938	0.172098
LIG_FHA_2_385	385	0	2	0	0.000155135	0.000658323	0	0.000279174	0	1.59935	0.449474
MOD_PKA_2_385	385	0	2	1	0.000232702	0.000946504	0	0.000279174	0.00094697	3.46966	0.176431
TRG_NLS_MonoExtC_3_385	385	11	4	5	0.00155135	0.00503141	0.00235445	0.000558347	0.00473485	13.4153	0.0012215
LIG_MAPK_1_386	386	4486	7100	1012	0.977195	0.0472351	0.960188	0.991066	0.958333	139.352	5.49725e-31
TRG_NLS_MonoExtN_4_386	386	11	4	5	0.00155135	0.00503141	0.00235445	0.000558347	0.00473485	13.4153	0.0012215
LIG_MAPK_1_387	387	5	0	0	0.000387837	0.00149145	0.00107021	0	0	8.8005	0.0122743
MOD_SUMO_387	387	0	1	0	7.75675e-05	0.000352513	0	0.000139587	0	0.799615	0.670449
LIG_MAPK_1_388	388	97	7	25	0.0100062	0.0243335	0.020762	0.000977108	0.0236742	133.434	1.05968e-29
TRG_LysEnd_APsAcLL_1_390	390	1	0	0	7.75675e-05	0.000352513	0.000214041	0	0	1.75955	0.414875
LIG_CYCLIN_1_391	391	2	0	0	0.000155135	0.000658323	0.000428082	0	0	3.51938	0.172098
TRG_LysEnd_APsAcLL_1_391	391	85	56	17	0.0122557	0.0287185	0.0181935	0.00781686	0.0160985	26.5558	1.71187e-06
MOD_PKA_2_392	392	0	0	1	7.75675e-05	0.000352513	0	0	0.00094697	11.2092	0.00368089
LIG_CYCLIN_1_393	393	4606	7150	1054	0.993639	0.0167245	0.985873	0.998046	0.998106	69.9273	6.53842e-16
LIG_FHA_2_393	393	0	0	1	7.75675e-05	0.000352513	0	0	0.00094697	11.2092	0.00368089
LIG_CYCLIN_1_394	394	3	0	0	0.000232702	0.000946504	0.000642123	0	0	5.27948	0.0713798
LIG_Clathr_ClatBox_1_394	394	1	0	0	7.75675e-05	0.000352513	0.000214041	0	0	1.75955	0.414875
MOD_GSK3_1_395	395	2	0	0	0.000155135	0.000658323	0.000428082	0	0	3.51938	0.172098
MOD_GSK3_1_397	397	4585	7077	769	0.964241	0.0669778	0.981378	0.987856	0.72822	1861.74	0
MOD_GSK3_1_398	398	3	0	0	0.000232702	0.000946504	0.000642123	0	0	5.27948	0.0713798
LIG_SH3_3_399	399	1	1	0	0.000155135	0.000658323	0.000214041	0.000139587	0	0.279529	0.869563
MOD_ProDKin_1_399	399	2	0	0	0.000155135	0.000658323	0.000428082	0	0	3.51938	0.172098
MOD_ProDKin_1_401	401	4661	7161	1056	0.998914	0.00369031	0.997646	0.999581	1	11.0181	0.00405
MOD_CDK_1_401	401	0	0	1	7.75675e-05	0.000352513	0	0	0.00094697	11.2092	0.00368089
MOD_ProDKin_1_402	402	3	0	0	0.000232702	0.000946504	0.000642123	0	0	5.27948	0.0713798
MOD_GSK3_1_410	410	4	0	0	0.00031027	0.00122324	0.000856164	0	0	7.03986	0.0296016
LIG_Actin_WH2_2_411	411	1	0	0	7.75675e-05	0.000352513	0.000214041	0	0	1.75955	0.414875
LIG_BRCT_BRCA1_1_415	415	1	0	0	7.75675e-05	0.000352513	0.000214041	0	0	1.75955	0.414875
LIG_SH2_STAT5_418	418	1	0	0	7.75675e-05	0.000352513	0.000214041	0	0	1.75955	0.414875
LIG_SH3_3_418	418	0	0	1	7.75675e-05	0.000352513	0	0	0.00094697	11.2092	0.00368089
TRG_ENDOCYTIC_2_418	418	1	0	0	7.75675e-05	0.000352513	0.000214041	0	0	1.75955	0.414875
MOD_PKA_2_427	427	2	0	0	0.000155135	0.000658323	0.000428082	0	0	3.51938	0.172098
MOD_PKA_1_427	427	2	0	0	0.000155135	0.000658323	0.000428082	0	0	3.51938	0.172098
MOD_GSK3_1_427	427	1	0	0	7.75675e-05	0.000352513	0.000214041	0	0	1.75955	0.414875
LIG_Dynein_DLC8_1_428	428	14	1	0	0.00116351	0.00391902	0.00299658	0.000139587	0	21.201	2.49032e-05
MOD_GSK3_1_428	428	1	0	0	7.75675e-05	0.000352513	0.000214041	0	0	1.75955	0.414875
LIG_SH2_STAT5_429	429	2	0	0	0.000155135	0.000658323	0.000428082	0	0	3.51938	0.172098
MOD_PIKK_1_429	429	14	1	0	0.00116351	0.00391902	0.00299658	0.000139587	0	21.201	2.49032e-05
MOD_PKA_2_429	429	4184	1387	246	0.45121	0.298959	0.895548	0.193607	0.232955	5848.18	0
MOD_PKA_1_429	429	4642	7151	804	0.977118	0.0473617	0.993579	0.998185	0.761364	2397.37	0
LIG_14-3-3_2_430	430	23	2	0	0.00193919	0.00610117	0.00492295	0.000279174	0	33.7426	4.70845e-08
LIG_FHA_2_430	430	0	0	1	7.75675e-05	0.000352513	0	0	0.00094697	11.2092	0.00368089
MOD_PKA_2_430	430	3	0	0	0.000232702	0.000946504	0.000642123	0	0	5.27948	0.0713798
MOD_PKA_1_430	430	3	0	0	0.000232702	0.000946504	0.000642123	0	0	5.27948	0.0713798
LIG_PP1_431	431	19	3078	107	0.248526	0.243513	0.00406678	0.429648	0.101326	2875.86	0
LIG_SH2_STAT5_431	431	4636	7144	1045	0.994803	0.0141224	0.992295	0.997208	0.989583	19.2678	6.54704e-05
MOD_ProDKin_1_431	431	1	0	0	7.75675e-05	0.000352513	0.000214041	0	0	1.75955	0.414875
LIG_SH2_STAT5_432	432	3	0	0	0.000232702	0.000946504	0.000642123	0	0	5.27948	0.0713798
MOD_PKA_2_432	432	40	21	192	0.0196246	0.0419417	0.00856164	0.00293132	0.181818	1577.39	0
LIG_BRCT_BRCA1_1_441	441	2	0	0	0.000155135	0.000658323	0.000428082	0	0	3.51938	0.172098
MOD_PKA_2_441	441	1	0	0	7.75675e-05	0.000352513	0.000214041	0	0	1.75955	0.414875
MOD_GSK3_1_441	441	5	0	0	0.000387837	0.00149145	0.00107021	0	0	8.8005	0.0122743
LIG_AP2alpha_1_443	443	1	0	0	7.75675e-05	0.000352513	0.000214041	0	0	1.75955	0.414875
LIG_BRCT_BRCA1_1_443	443	4657	7160	1055	0.998449	0.00503141	0.996789	0.999442	0.999053	13.1139	0.00142024
TRG_LysEnd_APsAcLL_1_443	443	2	0	0	0.000155135	0.000658323	0.000428082	0	0	3.51938	0.172098
LIG_BRCT_BRCA1_1_444	444	3	0	0	0.000232702	0.000946504	0.000642123	0	0	5.27948	0.0713798
TRG_LysEnd_APsAcLL_1_445	445	4656	7161	1055	0.998449	0.00503141	0.996575	0.999581	0.999053	16.7668	0.000228634
LIG_SH3_3_446	446	2	0	0	0.000155135	0.000658323	0.000428082	0	0	3.51938	0.172098
TRG_LysEnd_APsAcLL_1_446	446	3	0	0	0.000232702	0.000946504	0.000642123	0	0	5.27948	0.0713798
LIG_SH3_3_448	448	4510	7060	982	0.973627	0.0529399	0.965325	0.985483	0.929924	130.304	5.06801e-29
LIG_SH3_3_449	449	3	0	0	0.000232702	0.000946504	0.000642123	0	0	5.27948	0.0713798
MOD_ProDKin_1_450	450	0	2	3	0.000387837	0.00149145	0	0.000279174	0.00284091	18.4218	9.99447e-05
MOD_CK2_1_451	451	18	13	37	0.00527459	0.0142992	0.00385274	0.00181463	0.0350379	196.439	2.20723e-43
LIG_FHA_2_452	452	1	0	5	0.000465405	0.00175288	0.000214041	0	0.00473485	45.3491	1.42094e-10
LIG_TRAF2_1_454	454	2	3	4	0.000698107	0.00250636	0.000428082	0.00041876	0.00378788	15.7407	0.00038191
MOD_SUMO_454	454	0	0	1	7.75675e-05	0.000352513	0	0	0.00094697	11.2092	0.00368089
LIG_SH2_STAT5_456	456	0	1	0	7.75675e-05	0.000352513	0	0.000139587	0	0.799615	0.670449
TRG_ENDOCYTIC_2_456	456	15	1042	51	0.0859448	0.127272	0.00321062	0.145449	0.0482955	749.033	2.23595e-163
LIG_FHA_2_459	459	0	1	0	7.75675e-05	0.000352513	0	0.000139587	0	0.799615	0.670449
LIG_PCNA_460	460	21	0	1	0.00170648	0.00546386	0.00449486	0	0.00094697	33.9266	4.29469e-08
LIG_MAPK_1_463	463	2	0	0	0.000155135	0.000658323	0.000428082	0	0	3.51938	0.172098
LIG_MAPK_1_465	465	4657	7159	1056	0.998449	0.00503141	0.996789	0.999302	1	13.3135	0.00128529
LIG_MAPK_1_466	466	3	0	0	0.000232702	0.000946504	0.000642123	0	0	5.27948	0.0713798
LIG_EH1_1_466	466	5	488	25	0.04018	0.0731854	0.00107021	0.0681184	0.0236742	337.756	4.54076e-74
TRG_LysEnd_APsAcLL_1_466	466	2	0	0	0.000155135	0.000658323	0.000428082	0	0	3.51938	0.172098
TRG_LysEnd_APsAcLL_1_468	468	4653	7155	1052	0.997518	0.0075431	0.995933	0.998744	0.996212	9.81333	0.00739713
TRG_LysEnd_APsAcLL_1_469	469	3	0	0	0.000232702	0.000946504	0.000642123	0	0	5.27948	0.0713798
LIG_CYCLIN_1_471	471	7	1128	272	0.109137	0.149705	0.00149829	0.157454	0.257576	968.077	6.09072e-211
LIG_Clathr_ClatBox_1_472	472	1	0	0	7.75675e-05	0.000352513	0.000214041	0	0	1.75955	0.414875
MOD_GSK3_1_473	473	2	0	0	0.000155135	0.000658323	0.000428082	0	0	3.51938	0.172098
MOD_PIKK_1_475	475	1	0	1	0.000155135	0.000658323	0.000214041	0	0.00094697	5.48473	0.0644179
MOD_CK2_1_475	475	1	0	1	0.000155135	0.000658323	0.000214041	0	0.00094697	5.48473	0.0644179
MOD_GSK3_1_475	475	4660	7160	1055	0.998681	0.00436984	0.997432	0.999442	0.999053	8.79733	0.0122938
LIG_SH2_STAT5_476	476	2	0	0	0.000155135	0.000658323	0.000428082	0	0	3.51938	0.172098
MOD_GSK3_1_476	476	3	0	0	0.000232702	0.000946504	0.000642123	0	0	5.27948	0.0713798
MOD_PKA_2_477	477	2	0	0	0.000155135	0.000658323	0.000428082	0	0	3.51938	0.172098
MOD_PKA_1_477	477	2	0	0	0.000155135	0.000658323	0.000428082	0	0	3.51938	0.172098
TRG_NLS_MonoCore_2_477	477	0	0	1	7.75675e-05	0.000352513	0	0	0.00094697	11.2092	0.00368089
TRG_NLS_MonoExtN_4_478	478	0	0	1	7.75675e-05	0.000352513	0	0	0.00094697	11.2092	0.00368089
LIG_MAPK_1_479	479	1	0	0	7.75675e-05	0.000352513	0.000214041	0	0	1.75955	0.414875
MOD_PKA_2_479	479	11	46	26	0.0064381	0.0168945	0.00235445	0.00642099	0.0246212	66.7621	3.18272e-15
MOD_PKA_1_479	479	4663	7160	1055	0.998914	0.00369031	0.998074	0.999442	0.999053	4.89918	0.086329
MOD_PKA_1_480	480	3	0	0	0.000232702	0.000946504	0.000642123	0	0	5.27948	0.0713798
LIG_SH2_GRB2_481	481	2	0	0	0.000155135	0.000658323	0.000428082	0	0	3.51938	0.172098
LIG_14-3-3_3_481	481	0	4	0	0.00031027	0.00122324	0	0.000558347	0	3.19921	0.201977
LIG_SH2_STAT5_481	481	2	0	0	0.000155135	0.000658323	0.000428082	0	0	3.51938	0.172098
LIG_SH2_SRC_483	483	2	0	0	0.000155135	0.000658323	0.000428082	0	0	3.51938	0.172098
LIG_SH2_GRB2_483	483	4662	7160	1054	0.998759	0.00414549	0.99786	0.999442	0.998106	6.10558	0.0472271
LIG_SH2_STAT5_483	483	4660	7147	1055	0.997673	0.00713696	0.997432	0.997627	0.999053	0.990151	0.609525
LIG_SH2_STAT3_483	483	1	0	0	7.75675e-05	0.000352513	0.000214041	0	0	1.75955	0.414875
TRG_ENDOCYTIC_2_483	483	1	0	0	7.75675e-05	0.000352513	0.000214041	0	0	1.75955	0.414875
LIG_SH2_GRB2_484	484	3	0	0	0.000232702	0.000946504	0.000642123	0	0	5.27948	0.0713798
LIG_14-3-3_3_484	484	2	0	0	0.000155135	0.000658323	0.000428082	0	0	3.51938	0.172098
LIG_SH2_STAT5_484	484	3	0	0	0.000232702	0.000946504	0.000642123	0	0	5.27948	0.0713798
MOD_GSK3_1_484	484	2	0	0	0.000155135	0.000658323	0.000428082	0	0	3.51938	0.172098
LIG_14-3-3_3_486	486	4658	7155	1053	0.997983	0.00631083	0.997003	0.998744	0.997159	4.64339	0.0981071
MOD_PKA_2_486	486	1	0	0	7.75675e-05	0.000352513	0.000214041	0	0	1.75955	0.414875
MOD_PKA_1_486	486	1	0	1	0.000155135	0.000658323	0.000214041	0	0.00094697	5.48473	0.0644179
MOD_GSK3_1_486	486	4664	7160	1054	0.998914	0.00369031	0.998288	0.999442	0.998106	4.16373	0.124697
LIG_14-3-3_3_487	487	3	0	0	0.000232702	0.000946504	0.000642123	0	0	5.27948	0.0713798
MOD_GSK3_1_487	487	3	0	0	0.000232702	0.000946504	0.000642123	0	0	5.27948	0.0713798
LIG_BRCT_BRCA1_1_491	491	2	0	0	0.000155135	0.000658323	0.000428082	0	0	3.51938	0.172098
LIG_SH2_STAT5_495	495	0	1	0	7.75675e-05	0.000352513	0	0.000139587	0	0.799615	0.670449
LIG_SH2_STAT5_496	496	1	0	0	7.75675e-05	0.000352513	0.000214041	0	0	1.75955	0.414875
TRG_ENDOCYTIC_2_496	496	1	0	0	7.75675e-05	0.000352513	0.000214041	0	0	1.75955	0.414875
LIG_SH2_GRB2_497	497	1	0	0	7.75675e-05	0.000352513	0.000214041	0	0	1.75955	0.414875
LIG_SH2_STAT5_497	497	1	0	0	7.75675e-05	0.000352513	0.000214041	0	0	1.75955	0.414875
TRG_ENDOCYTIC_2_497	497	2	0	0	0.000155135	0.000658323	0.000428082	0	0	3.51938	0.172098
TRG_ENDOCYTIC_2_499	499	4660	7158	1056	0.998604	0.0045922	0.997432	0.999162	1	7.68518	0.021438
TRG_ENDOCYTIC_2_500	500	3	0	0	0.000232702	0.000946504	0.000642123	0	0	5.27948	0.0713798
MOD_CK2_1_502	502	1	0	0	7.75675e-05	0.000352513	0.000214041	0	0	1.75955	0.414875
MOD_GSK3_1_503	503	0	2	0	0.000155135	0.000658323	0	0.000279174	0	1.59935	0.449474
MOD_GSK3_1_504	504	1	1	1	0.000232702	0.000946504	0.000214041	0.000139587	0.00094697	2.5897	0.273938
LIG_BRCT_BRCA1_1_505	505	1	0	0	7.75675e-05	0.000352513	0.000214041	0	0	1.75955	0.414875
MOD_ProDKin_1_506	506	0	0	1	7.75675e-05	0.000352513	0	0	0.00094697	11.2092	0.00368089
MOD_GSK3_1_506	506	2	0	0	0.000155135	0.000658323	0.000428082	0	0	3.51938	0.172098
LIG_BRCT_BRCA1_1_508	508	0	0	1	7.75675e-05	0.000352513	0	0	0.00094697	11.2092	0.00368089
MOD_CK2_1_508	508	0	0	1	7.75675e-05	0.000352513	0	0	0.00094697	11.2092	0.00368089
MOD_GSK3_1_508	508	4641	7152	1047	0.995966	0.0114057	0.993365	0.998325	0.991477	23.0895	9.68676e-06
MOD_GSK3_1_509	509	3	0	0	0.000232702	0.000946504	0.000642123	0	0	5.27948	0.0713798
MOD_GSK3_1_515	515	2	0	0	0.000155135	0.000658323	0.000428082	0	0	3.51938	0.172098
MOD_GSK3_1_517	517	4661	7158	1055	0.998604	0.0045922	0.997646	0.999162	0.999053	4.83352	0.0892104
MOD_GSK3_1_518	518	3	0	0	0.000232702	0.000946504	0.000642123	0	0	5.27948	0.0713798
MOD_GSK3_1_525	525	2	3	1	0.000465405	0.00175288	0.000428082	0.00041876	0.00094697	0.573931	0.750538
LIG_Actin_WH2_2_527	527	1	0	0	7.75675e-05	0.000352513	0.000214041	0	0	1.75955	0.414875
MOD_GSK3_1_530	530	0	0	2	0.000155135	0.000658323	0	0	0.00189394	22.4201	1.35372e-05
LIG_PTB_Apo_2_533	533	0	0	5	0.000387837	0.00149145	0	0	0.00473485	56.0634	6.69862e-13
LIG_FHA_2_533	533	0	2	0	0.000155135	0.000658323	0	0.000279174	0	1.59935	0.449474
LIG_SH3_3_535	535	2	0	0	0.000155135	0.000658323	0.000428082	0	0	3.51938	0.172098
TRG_ENDOCYTIC_2_536	536	0	0	1	7.75675e-05	0.000352513	0	0	0.00094697	11.2092	0.00368089
MOD_GSK3_1_540	540	0	4	0	0.00031027	0.00122324	0	0.000558347	0	3.19921	0.201977
MOD_PIKK_1_541	541	1	0	0	7.75675e-05	0.000352513	0.000214041	0	0	1.75955	0.414875
LIG_BRCT_BRCA1_1_547	547	0	1	0	7.75675e-05	0.000352513	0	0.000139587	0	0.799615	0.670449
LIG_PTB_Apo_2_551	551	0	4	0	0.00031027	0.00122324	0	0.000558347	0	3.19921	0.201977
LIG_PTB_Phospho_1_551	551	0	4	0	0.00031027	0.00122324	0	0.000558347	0	3.19921	0.201977
MOD_GSK3_1_551	551	0	0	1	7.75675e-05	0.000352513	0	0	0.00094697	11.2092	0.00368089
MOD_PKA_2_553	553	2	0	0	0.000155135	0.000658323	0.000428082	0	0	3.51938	0.172098
LIG_SH2_STAT5_555	555	2	0	0	0.000155135	0.000658323	0.000428082	0	0	3.51938	0.172098
MOD_PKA_2_555	555	4663	7159	1056	0.998914	0.00369031	0.998074	0.999302	1	5.18432	0.0748581
TRG_ENDOCYTIC_2_555	555	0	2	0	0.000155135	0.000658323	0	0.000279174	0	1.59935	0.449474
MOD_PKA_2_556	556	3	0	0	0.000232702	0.000946504	0.000642123	0	0	5.27948	0.0713798
LIG_SH2_STAT5_557	557	4663	7161	1056	0.999069	0.00322547	0.998074	0.999581	1	7.98317	0.0184705
LIG_SH2_STAT5_558	558	3	0	0	0.000232702	0.000946504	0.000642123	0	0	5.27948	0.0713798
MOD_CK2_1_558	558	0	1	0	7.75675e-05	0.000352513	0	0.000139587	0	0.799615	0.670449
LIG_SH2_STAT3_559	559	0	0	1	7.75675e-05	0.000352513	0	0	0.00094697	11.2092	0.00368089
LIG_MAPK_1_560	560	40	8	13	0.00473162	0.013051	0.00856164	0.00111669	0.0123106	47.3132	5.32197e-11
LIG_RGD_561	561	2	0	0	0.000155135	0.000658323	0.000428082	0	0	3.51938	0.172098
MOD_PIKK_1_561	561	2	0	0	0.000155135	0.000658323	0.000428082	0	0	3.51938	0.172098
MOD_GSK3_1_561	561	2	0	0	0.000155135	0.000658323	0.000428082	0	0	3.51938	0.172098
LIG_RGD_563	563	4652	7032	1041	0.987046	0.0300407	0.995719	0.981575	0.985795	44.3897	2.29557e-10
LIG_14-3-3_3_563	563	4	0	4	0.00062054	0.00225963	0.000856164	0	0.00378788	21.9491	1.7132e-05
MOD_ProDKin_1_563	563	1	0	0	7.75675e-05	0.000352513	0.000214041	0	0	1.75955	0.414875
MOD_PIKK_1_563	563	4541	7125	1014	0.983556	0.036419	0.971961	0.994556	0.960227	127.967	1.63009e-28
MOD_PKA_2_563	563	1	0	0	7.75675e-05	0.000352513	0.000214041	0	0	1.75955	0.414875
MOD_PKA_1_563	563	1	0	0	7.75675e-05	0.000352513	0.000214041	0	0	1.75955	0.414875
MOD_CK2_1_563	563	0	0	1	7.75675e-05	0.000352513	0	0	0.00094697	11.2092	0.00368089
MOD_GSK3_1_563	563	4605	7131	1029	0.990149	0.0240235	0.985659	0.995394	0.974432	56.6018	5.1177e-13
TRG_LysEnd_APsAcLL_1_563	563	0	1	9	0.000775675	0.00274934	0	0.000139587	0.00852273	89.1366	4.40792e-20
LIG_RGD_564	564	3	0	0	0.000232702	0.000946504	0.000642123	0	0	5.27948	0.0713798
LIG_FHA_2_564	564	0	0	1	7.75675e-05	0.000352513	0	0	0.00094697	11.2092	0.00368089
MOD_PIKK_1_564	564	3	0	0	0.000232702	0.000946504	0.000642123	0	0	5.27948	0.0713798
MOD_GSK3_1_564	564	3	0	0	0.000232702	0.000946504	0.000642123	0	0	5.27948	0.0713798
MOD_PKA_2_568	568	2	0	0	0.000155135	0.000658323	0.000428082	0	0	3.51938	0.172098
CLV_PCSK_FUR_1_569	569	2	6	0	0.00062054	0.00225963	0.000428082	0.000837521	0	1.47862	0.477444
TRG_NLS_MonoExtC_3_569	569	0	0	1	7.75675e-05	0.000352513	0	0	0.00094697	11.2092	0.00368089
MOD_PKA_2_570	570	4608	7155	905	0.982625	0.0380614	0.986301	0.998744	0.857008	1088.71	3.8801e-237
MOD_PKA_1_570	570	0	0	1	7.75675e-05	0.000352513	0	0	0.00094697	11.2092	0.00368089
LIG_MAPK_1_571	571	0	3	4	0.000542972	0.00200867	0	0.00041876	0.00378788	23.2311	9.02472e-06
MOD_PKA_2_571	571	3	0	0	0.000232702	0.000946504	0.000642123	0	0	5.27948	0.0713798
MOD_PKA_1_571	571	1	2	0	0.000232702	0.000946504	0.000214041	0.000279174	0	0.319285	0.852449
LIG_CYCLIN_1_572	572	2	2	0	0.00031027	0.00122324	0.000428082	0.000279174	0	0.559145	0.756107
LIG_PP1_575	575	0	0	4	0.00031027	0.00122324	0	0	0.00378788	44.8472	1.82618e-10
MOD_CK2_1_575	575	0	2	0	0.000155135	0.000658323	0	0.000279174	0	1.59935	0.449474
LIG_FHA_2_576	576	0	3	0	0.000232702	0.000946504	0	0.00041876	0	2.39922	0.301312
LIG_CYCLIN_1_577	577	1	0	0	7.75675e-05	0.000352513	0.000214041	0	0	1.75955	0.414875
MOD_PIKK_1_580	580	18	5613	379	0.466181	0.300036	0.00385274	0.783501	0.358902	6960.4	0
MOD_GSK3_1_580	580	51	180	241	0.0366119	0.0681941	0.0109161	0.0251256	0.22822	1213.43	3.2101e-264
LIG_MAPK_1_581	581	14	0	2	0.00124108	0.00414549	0.00299658	0	0.00189394	20.8809	2.92265e-05
LIG_MAPK_1_582	582	5	0	0	0.000387837	0.00149145	0.00107021	0	0	8.8005	0.0122743
MOD_PIKK_1_582	582	1	0	0	7.75675e-05	0.000352513	0.000214041	0	0	1.75955	0.414875
MOD_CK2_1_582	582	1	0	0	7.75675e-05	0.000352513	0.000214041	0	0	1.75955	0.414875
MOD_PKA_2_583	583	1	0	0	7.75675e-05	0.000352513	0.000214041	0	0	1.75955	0.414875
LIG_MAPK_1_584	584	4525	1496	439	0.501086	0.301029	0.968536	0.208822	0.41572	6562.06	0
LIG_14-3-3_3_584	584	0	0	1	7.75675e-05	0.000352513	0	0	0.00094697	11.2092	0.00368089
LIG_MAPK_1_585	585	3	0	0	0.000232702	0.000946504	0.000642123	0	0	5.27948	0.0713798
TRG_LysEnd_APsAcLL_1_586	586	48	1444	12	0.116661	0.156442	0.010274	0.201563	0.0113636	1127.86	1.22332e-245
LIG_CYCLIN_1_588	588	2	0	0	0.000155135	0.000658323	0.000428082	0	0	3.51938	0.172098
LIG_Clathr_ClatBox_1_589	589	0	1	0	7.75675e-05	0.000352513	0	0.000139587	0	0.799615	0.670449
MOD_GSK3_1_589	589	3	46	3	0.00403351	0.0114057	0.000642123	0.00642099	0.00284091	23.915	6.41093e-06
LIG_APCC_Dbox_1_594	594	2	1	0	0.000232702	0.000946504	0.000428082	0.000139587	0	1.27937	0.527458
TRG_NES_CRM1_1_595	595	0	1	0	7.75675e-05	0.000352513	0	0.000139587	0	0.799615	0.670449
LIG_Actin_WH2_2_597	597	16	3	4	0.00178405	0.00567774	0.00342466	0.00041876	0.00378788	16.9407	0.000209595
TRG_NES_CRM1_1_597	597	1	0	0	7.75675e-05	0.000352513	0.000214041	0	0	1.75955	0.414875
LIG_CYCLIN_1_599	599	1	0	0	7.75675e-05	0.000352513	0.000214041	0	0	1.75955	0.414875
LIG_SH2_STAT5_599	599	1	0	0	7.75675e-05	0.000352513	0.000214041	0	0	1.75955	0.414875
LIG_SH2_STAT3_599	599	0	1	0	7.75675e-05	0.000352513	0	0.000139587	0	0.799615	0.670449
LIG_CYCLIN_1_600	600	1	0	0	7.75675e-05	0.000352513	0.000214041	0	0	1.75955	0.414875
LIG_SH3_3_601	601	1	1	0	0.000155135	0.000658323	0.000214041	0.000139587	0	0.279529	0.869563
LIG_CYCLIN_1_602	602	4663	7156	1054	0.998526	0.0048127	0.998074	0.998883	0.998106	1.39772	0.497151
LIG_CYCLIN_1_603	603	3	0	0	0.000232702	0.000946504	0.000642123	0	0	5.27948	0.0713798
MOD_ProDKin_1_603	603	0	2	0	0.000155135	0.000658323	0	0.000279174	0	1.59935	0.449474
MOD_CK2_1_605	605	1	0	0	7.75675e-05	0.000352513	0.000214041	0	0	1.75955	0.414875
MOD_CK2_1_608	608	3	0	0	0.000232702	0.000946504	0.000642123	0	0	5.27948	0.0713798
MOD_SUMO_609	609	1	0	0	7.75675e-05	0.000352513	0.000214041	0	0	1.75955	0.414875
LIG_SH2_STAT5_610	610	1	0	0	7.75675e-05	0.000352513	0.000214041	0	0	1.75955	0.414875
LIG_KEPE_2_611	611	1	0	0	7.75675e-05	0.000352513	0.000214041	0	0	1.75955	0.414875
LIG_KEPE_1_611	611	1	0	0	7.75675e-05	0.000352513	0.000214041	0	0	1.75955	0.414875
MOD_SUMO_611	611	4632	7102	1049	0.991545	0.0211823	0.991438	0.991346	0.993371	0.460405	0.794373
MOD_SUMO_612	612	3	0	0	0.000232702	0.000946504	0.000642123	0	0	5.27948	0.0713798
LIG_Clathr_ClatBox_1_615	615	27	6	109	0.0110146	0.026324	0.00577911	0.000837521	0.10322	904.039	4.9017e-197
LIG_SH3_3_621	621	1	1	0	0.000155135	0.000658323	0.000214041	0.000139587	0	0.279529	0.869563
LIG_SH3_1_621	621	0	1	0	7.75675e-05	0.000352513	0	0.000139587	0	0.799615	0.670449
LIG_SH3_3_622	622	1	0	0	7.75675e-05	0.000352513	0.000214041	0	0	1.75955	0.414875
MOD_PKA_2_622	622	1	0	0	7.75675e-05	0.000352513	0.000214041	0	0	1.75955	0.414875
LIG_14-3-3_2_623	623	6	1	1	0.00062054	0.00225963	0.00128425	0.000139587	0.00094697	6.1722	0.0456798
MOD_ProDKin_1_623	623	2	0	0	0.000155135	0.000658323	0.000428082	0	0	3.51938	0.172098
LIG_SH3_3_624	624	4661	7157	1053	0.998371	0.00524844	0.997646	0.999023	0.997159	4.33767	0.114311
LIG_EH_1_625	625	1	0	0	7.75675e-05	0.000352513	0.000214041	0	0	1.75955	0.414875
LIG_SH3_3_625	625	3	0	0	0.000232702	0.000946504	0.000642123	0	0	5.27948	0.0713798
TRG_ENDOCYTIC_2_625	625	0	1	0	7.75675e-05	0.000352513	0	0.000139587	0	0.799615	0.670449
LIG_EH_1_626	626	1	0	0	7.75675e-05	0.000352513	0.000214041	0	0	1.75955	0.414875
MOD_ProDKin_1_626	626	1	0	1	0.000155135	0.000658323	0.000214041	0	0.00094697	5.48473	0.0644179
MOD_GSK3_1_626	626	1	0	1	0.000155135	0.000658323	0.000214041	0	0.00094697	5.48473	0.0644179
LIG_EVH1_2_627	627	1	0	0	7.75675e-05	0.000352513	0.000214041	0	0	1.75955	0.414875
LIG_BRCT_BRCA1_1_627	627	1	4	0	0.000387837	0.00149145	0.000214041	0.000558347	0	1.31096	0.519192
LIG_SCF_FBW7_1_627	627	0	0	1	7.75675e-05	0.000352513	0	0	0.00094697	11.2092	0.00368089
MOD_CK2_1_627	627	1	0	0	7.75675e-05	0.000352513	0.000214041	0	0	1.75955	0.414875
LIG_EH_1_628	628	4666	7163	1053	0.999224	0.00274934	0.998716	0.99986	0.997159	11.11	0.00386811
MOD_CK2_1_628	628	1	0	0	7.75675e-05	0.000352513	0.000214041	0	0	1.75955	0.414875
LIG_EH_1_629	629	3	0	0	0.000232702	0.000946504	0.000642123	0	0	5.27948	0.0713798
LIG_AP2alpha_2_629	629	0	0	1	7.75675e-05	0.000352513	0	0	0.00094697	11.2092	0.00368089
MOD_ProDKin_1_630	630	2	0	1	0.000232702	0.000946504	0.000428082	0	0.00094697	4.74977	0.093025
MOD_PIKK_1_630	630	1	1	0	0.000155135	0.000658323	0.000214041	0.000139587	0	0.279529	0.869563
MOD_CK2_1_630	630	4602	7120	903	0.979289	0.0437732	0.985017	0.993858	0.855114	885.381	5.51889e-193
MOD_GSK3_1_630	630	0	2	0	0.000155135	0.000658323	0	0.000279174	0	1.59935	0.449474
LIG_FHA_2_631	631	56	2	20	0.00605026	0.0160405	0.0119863	0.000279174	0.0189394	96.2241	1.27413e-21
MOD_CK2_1_631	631	3	0	0	0.000232702	0.000946504	0.000642123	0	0	5.27948	0.0713798
MOD_GSK3_1_632	632	1	0	0	7.75675e-05	0.000352513	0.000214041	0	0	1.75955	0.414875
LIG_PP1_633	633	0	1	4	0.000387837	0.00149145	0	0.000139587	0.00378788	34.4399	3.32249e-08
LIG_TRAF2_1_633	633	1	1	0	0.000155135	0.000658323	0.000214041	0.000139587	0	0.279529	0.869563
LIG_FHA_2_633	633	1	0	0	7.75675e-05	0.000352513	0.000214041	0	0	1.75955	0.414875
TRG_ENDOCYTIC_2_634	634	1	1	0	0.000155135	0.000658323	0.000214041	0.000139587	0	0.279529	0.869563
LIG_14-3-3_2_635	635	20	5	6	0.00240459	0.00734057	0.00428082	0.000697934	0.00568182	20.2828	3.94129e-05
MOD_GSK3_1_636	636	10	21	0	0.00240459	0.00734057	0.00214041	0.00293132	0	3.50988	0.172917
TRG_NES_CRM1_1_636	636	3	2	10	0.00116351	0.00391902	0.000642123	0.000279174	0.0094697	68.6042	1.267e-15
LIG_SH3_3_637	637	1	0	0	7.75675e-05	0.000352513	0.000214041	0	0	1.75955	0.414875
LIG_SH3_3_638	638	1	0	0	7.75675e-05	0.000352513	0.000214041	0	0	1.75955	0.414875
LIG_SH2_SRC_639	639	0	0	1	7.75675e-05	0.000352513	0	0	0.00094697	11.2092	0.00368089
LIG_SH2_GRB2_639	639	0	2	1	0.000232702	0.000946504	0	0.000279174	0.00094697	3.46966	0.176431
LIG_SH2_STAT5_639	639	0	2	1	0.000232702	0.000946504	0	0.000279174	0.00094697	3.46966	0.176431
MOD_GSK3_1_639	639	0	0	3	0.000232702	0.000946504	0	0	0.00284091	33.6328	4.97421e-08
LIG_SH3_3_641	641	4403	7101	1026	0.971921	0.0555903	0.942423	0.991206	0.971591	246.593	2.83778e-54
LIG_SH3_3_642	642	3	0	0	0.000232702	0.000946504	0.000642123	0	0	5.27948	0.0713798
TRG_ENDOCYTIC_2_642	642	2	2	3	0.000542972	0.00200867	0.000428082	0.000279174	0.00284091	11.3077	0.00350401
MOD_ProDKin_1_643	643	0	0	4	0.00031027	0.00122324	0	0	0.00378788	44.8472	1.82618e-10
LIG_SH3_3_645	645	3	0	0	0.000232702	0.000946504	0.000642123	0	0	5.27948	0.0713798
MOD_GSK3_1_645	645	0	0	1	7.75675e-05	0.000352513	0	0	0.00094697	11.2092	0.00368089
MOD_ProDKin_1_647	647	0	0	2	0.000155135	0.000658323	0	0	0.00189394	22.4201	1.35372e-05
MOD_CDK_1_647	647	0	0	2	0.000155135	0.000658323	0	0	0.00189394	22.4201	1.35372e-05
MOD_GSK3_1_647	647	0	0	1	7.75675e-05	0.000352513	0	0	0.00094697	11.2092	0.00368089
LIG_SH3_2_648	648	0	2	1	0.000232702	0.000946504	0	0.000279174	0.00094697	3.46966	0.176431
LIG_TRAF6_649	649	0	2	0	0.000155135	0.000658323	0	0.000279174	0	1.59935	0.449474
TRG_ENDOCYTIC_2_649	649	0	1	0	7.75675e-05	0.000352513	0	0.000139587	0	0.799615	0.670449
LIG_PTB_Apo_2_651	651	0	5	0	0.000387837	0.00149145	0	0.000697934	0	3.99932	0.135381
LIG_PTB_Phospho_1_651	651	0	5	0	0.000387837	0.00149145	0	0.000697934	0	3.99932	0.135381
LIG_CYCLIN_1_653	653	2	1	1	0.00031027	0.00122324	0.000428082	0.000139587	0.00094697	2.26209	0.322696
LIG_FHA_2_653	653	10	2	0	0.00093081	0.00322547	0.00214041	0.000279174	0	11.6058	0.00301878
LIG_BRCT_BRCA1_1_653	653	1	0	0	7.75675e-05	0.000352513	0.000214041	0	0	1.75955	0.414875
MOD_TYR_ITSM_653	653	10	2	0	0.00093081	0.00322547	0.00214041	0.000279174	0	11.6058	0.00301878
TRG_ENDOCYTIC_2_653	653	1	0	0	7.75675e-05	0.000352513	0.000214041	0	0	1.75955	0.414875
TRG_ENDOCYTIC_2_654	654	1	0	0	7.75675e-05	0.000352513	0.000214041	0	0	1.75955	0.414875
LIG_SxIP_EBH_1_656	656	1	0	0	7.75675e-05	0.000352513	0.000214041	0	0	1.75955	0.414875
LIG_SH2_SRC_657	657	1	1	0	0.000155135	0.000658323	0.000214041	0.000139587	0	0.279529	0.869563
LIG_SxIP_EBH_1_657	657	1	0	0	7.75675e-05	0.000352513	0.000214041	0	0	1.75955	0.414875
TRG_ENDOCYTIC_2_657	657	4665	7161	1056	0.999224	0.00274934	0.998502	0.999581	1	5.14474	0.0763545
MOD_GSK3_1_658	658	11	2	3	0.00124108	0.00414549	0.00235445	0.000279174	0.00284091	12.2003	0.00224251
TRG_ENDOCYTIC_2_658	658	3	0	0	0.000232702	0.000946504	0.000642123	0	0	5.27948	0.0713798
LIG_SxIP_EBH_1_660	660	4450	5989	759	0.868601	0.168957	0.952483	0.835985	0.71875	562.557	6.95366e-123
MOD_PIKK_1_660	660	1	0	0	7.75675e-05	0.000352513	0.000214041	0	0	1.75955	0.414875
MOD_GSK3_1_660	660	54	65	10	0.0100062	0.0243335	0.0115582	0.00907314	0.0094697	1.79633	0.407315
LIG_SxIP_EBH_1_661	661	3	0	0	0.000232702	0.000946504	0.000642123	0	0	5.27948	0.0713798
LIG_SH3_3_662	662	1	0	0	7.75675e-05	0.000352513	0.000214041	0	0	1.75955	0.414875
LIG_EVH1_1_664	664	1	0	0	7.75675e-05	0.000352513	0.000214041	0	0	1.75955	0.414875
MOD_ProDKin_1_664	664	54	65	10	0.0100062	0.0243335	0.0115582	0.00907314	0.0094697	1.79633	0.407315
MOD_CDK_1_664	664	54	65	10	0.0100062	0.0243335	0.0115582	0.00907314	0.0094697	1.79633	0.407315
TRG_NLS_MonoExtN_4_664	664	1	0	0	7.75675e-05	0.000352513	0.000214041	0	0	1.75955	0.414875
LIG_SH3_2_665	665	1	0	0	7.75675e-05	0.000352513	0.000214041	0	0	1.75955	0.414875
TRG_NLS_MonoExtN_4_665	665	1	0	0	7.75675e-05	0.000352513	0.000214041	0	0	1.75955	0.414875
MOD_GSK3_1_666	666	1	0	0	7.75675e-05	0.000352513	0.000214041	0	0	1.75955	0.414875
MOD_GSK3_1_667	667	1	0	0	7.75675e-05	0.000352513	0.000214041	0	0	1.75955	0.414875
TRG_NLS_MonoExtN_4_668	668	4656	7153	1048	0.997285	0.00814447	0.996575	0.998465	0.992424	13.7657	0.00102524
LIG_14-3-3_2_669	669	0	4	3	0.000542972	0.00200867	0	0.000558347	0.00284091	12.8167	0.00164778
MOD_PKA_2_669	669	0	0	1	7.75675e-05	0.000352513	0	0	0.00094697	11.2092	0.00368089
MOD_PKA_1_669	669	0	0	1	7.75675e-05	0.000352513	0	0	0.00094697	11.2092	0.00368089
TRG_NLS_MonoExtN_4_669	669	3	0	0	0.000232702	0.000946504	0.000642123	0	0	5.27948	0.0713798
MOD_GSK3_1_670	670	4667	7161	1056	0.999379	0.00225963	0.99893	0.999581	1	2.64932	0.265893
LIG_APCC_Dbox_1_671	671	1	0	0	7.75675e-05	0.000352513	0.000214041	0	0	1.75955	0.414875
MOD_PIKK_1_671	671	1	0	0	7.75675e-05	0.000352513	0.000214041	0	0	1.75955	0.414875
MOD_GSK3_1_671	671	3	0	0	0.000232702	0.000946504	0.000642123	0	0	5.27948	0.0713798
MOD_PIKK_1_672	672	1	0	0	7.75675e-05	0.000352513	0.000214041	0	0	1.75955	0.414875
MOD_PIKK_1_675	675	4646	7151	1029	0.994881	0.0139452	0.994435	0.998185	0.974432	102.241	6.28971e-23
LIG_SH2_STAT5_676	676	1	0	0	7.75675e-05	0.000352513	0.000214041	0	0	1.75955	0.414875
LIG_SH2_STAT3_676	676	1	0	0	7.75675e-05	0.000352513	0.000214041	0	0	1.75955	0.414875
MOD_PIKK_1_676	676	3	0	0	0.000232702	0.000946504	0.000642123	0	0	5.27948	0.0713798
MOD_PKA_2_679	679	3	1	0	0.00031027	0.00122324	0.000642123	0.000139587	0	2.6594	0.264556
LIG_FHA_2_680	680	3	1	0	0.00031027	0.00122324	0.000642123	0.000139587	0	2.6594	0.264556
MOD_SUMO_683	683	2	0	0	0.000155135	0.000658323	0.000428082	0	0	3.51938	0.172098
TRG_ENDOCYTIC_2_685	685	2	0	0	0.000155135	0.000658323	0.000428082	0	0	3.51938	0.172098
LIG_HCF-1_HBM_1_686	686	3	5	14	0.00170648	0.00546386	0.000642123	0.000697934	0.0132576	90.0927	2.73288e-20
LIG_SH2_GRB2_689	689	1	0	0	7.75675e-05	0.000352513	0.000214041	0	0	1.75955	0.414875
LIG_SH2_STAT5_689	689	0	2	0	0.000155135	0.000658323	0	0.000279174	0	1.59935	0.449474
MOD_CK2_1_691	691	356	27	4	0.0300186	0.0585459	0.0761986	0.00376884	0.00378788	536.668	2.91147e-117
LIG_FHA_2_692	692	41	23	2	0.00511945	0.0139452	0.00877568	0.0032105	0.00189394	19.5452	5.69923e-05
TRG_ENDOCYTIC_2_693	693	0	0	2	0.000155135	0.000658323	0	0	0.00189394	22.4201	1.35372e-05
LIG_SH2_STAT5_694	694	1	2	0	0.000232702	0.000946504	0.000214041	0.000279174	0	0.319285	0.852449
LIG_BRCT_BRCA1_1_695	695	0	0	1	7.75675e-05	0.000352513	0	0	0.00094697	11.2092	0.00368089
MOD_GSK3_1_695	695	0	0	1	7.75675e-05	0.000352513	0	0	0.00094697	11.2092	0.00368089
LIG_CYCLIN_1_698	698	1	1	0	0.000155135	0.000658323	0.000214041	0.000139587	0	0.279529	0.869563
LIG_PTB_Apo_2_699	699	0	0	1	7.75675e-05	0.000352513	0	0	0.00094697	11.2092	0.00368089
LIG_PTB_Phospho_1_699	699	0	0	1	7.75675e-05	0.000352513	0	0	0.00094697	11.2092	0.00368089
LIG_SH2_STAT5_699	699	1	0	0	7.75675e-05	0.000352513	0.000214041	0	0	1.75955	0.414875
MOD_GSK3_1_700	700	0	0	2	0.000155135	0.000658323	0	0	0.00189394	22.4201	1.35372e-05
MOD_GSK3_1_701	701	0	3	0	0.000232702	0.000946504	0	0.00041876	0	2.39922	0.301312
MOD_PIKK_1_702	702	0	0	1	7.75675e-05	0.000352513	0	0	0.00094697	11.2092	0.00368089
MOD_ProDKin_1_704	704	0	0	2	0.000155135	0.000658323	0	0	0.00189394	22.4201	1.35372e-05
MOD_PKA_2_705	705	0	3	0	0.000232702	0.000946504	0	0.00041876	0	2.39922	0.301312
LIG_MAPK_1_706	706	1	1	0	0.000155135	0.000658323	0.000214041	0.000139587	0	0.279529	0.869563
LIG_SH3_3_706	706	0	1	0	7.75675e-05	0.000352513	0	0.000139587	0	0.799615	0.670449
MOD_CK2_1_706	706	1	0	0	7.75675e-05	0.000352513	0.000214041	0	0	1.75955	0.414875
MOD_CK2_1_707	707	1	0	0	7.75675e-05	0.000352513	0.000214041	0	0	1.75955	0.414875
MOD_CK2_1_710	710	4662	7156	1051	0.998216	0.00567774	0.99786	0.998883	0.995265	7.28785	0.0261495
LIG_FHA_2_711	711	4	0	2	0.000465405	0.00175288	0.000856164	0	0.00189394	9.50176	0.00864409
MOD_CK2_1_711	711	3	0	0	0.000232702	0.000946504	0.000642123	0	0	5.27948	0.0713798
LIG_SH2_STAT5_712	712	0	0	1	7.75675e-05	0.000352513	0	0	0.00094697	11.2092	0.00368089
TRG_ENDOCYTIC_2_712	712	1	0	2	0.000232702	0.000946504	0.000214041	0	0.00189394	14.2009	0.000824739
LIG_MAPK_1_717	717	1	0	0	7.75675e-05	0.000352513	0.000214041	0	0	1.75955	0.414875
MOD_GSK3_1_717	717	1	0	0	7.75675e-05	0.000352513	0.000214041	0	0	1.75955	0.414875
LIG_MAPK_1_718	718	1	0	0	7.75675e-05	0.000352513	0.000214041	0	0	1.75955	0.414875
LIG_FHA_2_720	720	1	2	0	0.000232702	0.000946504	0.000214041	0.000279174	0	0.319285	0.852449
LIG_CYCLIN_1_721	721	0	0	1	7.75675e-05	0.000352513	0	0	0.00094697	11.2092	0.00368089
LIG_PP1_721	721	1	0	0	7.75675e-05	0.000352513	0.000214041	0	0	1.75955	0.414875
LIG_MAPK_1_721	721	4645	7122	1040	0.993407	0.0172331	0.994221	0.994137	0.984848	12.8655	0.00160799
LIG_PP1_722	722	1	0	0	7.75675e-05	0.000352513	0.000214041	0	0	1.75955	0.414875
LIG_MAPK_1_722	722	3	0	0	0.000232702	0.000946504	0.000642123	0	0	5.27948	0.0713798
LIG_14-3-3_2_723	723	0	2	0	0.000155135	0.000658323	0	0.000279174	0	1.59935	0.449474
LIG_FHA_2_724	724	0	2	0	0.000155135	0.000658323	0	0.000279174	0	1.59935	0.449474
LIG_PP1_725	725	4647	7130	1048	0.994803	0.0141224	0.994649	0.995254	0.992424	1.45912	0.482121
MOD_CK2_1_725	725	17	0	1	0.00139621	0.0045922	0.0036387	0	0.00094697	27.02	1.35735e-06
MOD_GSK3_1_725	725	17	0	1	0.00139621	0.0045922	0.0036387	0	0.00094697	27.02	1.35735e-06
TRG_ENDOCYTIC_2_725	725	1	0	0	7.75675e-05	0.000352513	0.000214041	0	0	1.75955	0.414875
LIG_PP1_726	726	3	0	0	0.000232702	0.000946504	0.000642123	0	0	5.27948	0.0713798
LIG_EVH1_2_726	726	1	0	0	7.75675e-05	0.000352513	0.000214041	0	0	1.75955	0.414875
LIG_FHA_2_726	726	17	0	1	0.00139621	0.0045922	0.0036387	0	0.00094697	27.02	1.35735e-06
LIG_BRCT_BRCA1_1_726	726	0	2	0	0.000155135	0.000658323	0	0.000279174	0	1.59935	0.449474
LIG_14-3-3_3_727	727	0	31	0	0.00240459	0.00734057	0	0.00432719	0	24.8459	4.02515e-06
LIG_MAPK_1_729	729	0	0	1	7.75675e-05	0.000352513	0	0	0.00094697	11.2092	0.00368089
MOD_GSK3_1_729	729	0	2	1	0.000232702	0.000946504	0	0.000279174	0.00094697	3.46966	0.176431
MOD_SUMO_731	731	1	0	0	7.75675e-05	0.000352513	0.000214041	0	0	1.75955	0.414875
MOD_SUMO_732	732	1	0	0	7.75675e-05	0.000352513	0.000214041	0	0	1.75955	0.414875
MOD_CK2_1_732	732	1	10	4	0.00116351	0.00391902	0.000214041	0.00139587	0.00378788	10.2151	0.00605092
TRG_ENDOCYTIC_2_732	732	0	0	1	7.75675e-05	0.000352513	0	0	0.00094697	11.2092	0.00368089
LIG_PP1_733	733	0	0	1	7.75675e-05	0.000352513	0	0	0.00094697	11.2092	0.00368089
LIG_FHA_2_733	733	1	8	3	0.00093081	0.00322547	0.000214041	0.00111669	0.00284091	6.99033	0.0303438
MOD_PKA_2_733	733	0	2	1	0.000232702	0.000946504	0	0.000279174	0.00094697	3.46966	0.176431
MOD_CK2_1_733	733	0	2	0	0.000155135	0.000658323	0	0.000279174	0	1.59935	0.449474
LIG_PTB_Apo_2_734	734	1	1	1	0.000232702	0.000946504	0.000214041	0.000139587	0.00094697	2.5897	0.273938
LIG_MAPK_1_734	734	4	1	11	0.00124108	0.00414549	0.000856164	0.000139587	0.0104167	79.2958	6.04131e-18
LIG_FHA_2_734	734	0	2	0	0.000155135	0.000658323	0	0.000279174	0	1.59935	0.449474
CLV_PCSK_FUR_1_734	734	17	202	2	0.0171424	0.0376529	0.0036387	0.0281965	0.00189394	117.095	3.74325e-26
MOD_SUMO_735	735	4612	6859	947	0.963233	0.0684143	0.987158	0.957426	0.89678	214.005	3.38464e-47
LIG_MAPK_1_736	736	15	4	0	0.00147378	0.0048127	0.00321062	0.000558347	0	15.2152	0.000496674
LIG_TRAF2_1_736	736	0	2	1	0.000232702	0.000946504	0	0.000279174	0.00094697	3.46966	0.176431
MOD_SUMO_736	736	4	1	0	0.000387837	0.00149145	0.000856164	0.000139587	0	4.19167	0.122967
TRG_NLS_Bipartite_1_736	736	33	11	11	0.00426621	0.0119596	0.00706336	0.00153546	0.0104167	30.5843	2.28404e-07
LIG_AP_GAE_1_737	737	3	1	2	0.000465405	0.00175288	0.000642123	0.000139587	0.00189394	6.581	0.0372352
LIG_Actin_WH2_2_739	739	2	0	0	0.000155135	0.000658323	0.000428082	0	0	3.51938	0.172098
LIG_SH2_SRC_740	740	10	0	4	0.00108594	0.00369031	0.00214041	0	0.00378788	19.6839	5.3174e-05
TRG_ENDOCYTIC_2_740	740	10	0	4	0.00108594	0.00369031	0.00214041	0	0.00378788	19.6839	5.3174e-05
MOD_CK2_1_741	741	1	0	0	7.75675e-05	0.000352513	0.000214041	0	0	1.75955	0.414875
MOD_GSK3_1_741	741	44	15	4	0.00488675	0.0134103	0.00941781	0.0020938	0.00378788	31.4787	1.46047e-07
TRG_ENDOCYTIC_2_741	741	0	1	1	0.000155135	0.000658323	0	0.000139587	0.00094697	5.00472	0.0818915
MOD_CK2_1_742	742	1	0	0	7.75675e-05	0.000352513	0.000214041	0	0	1.75955	0.414875
MOD_GSK3_1_742	742	2	0	0	0.000155135	0.000658323	0.000428082	0	0	3.51938	0.172098
LIG_PP1_743	743	9	12	3	0.00186162	0.00589016	0.00192637	0.00167504	0.00284091	0.689764	0.708304
LIG_FHA_2_743	743	1	0	0	7.75675e-05	0.000352513	0.000214041	0	0	1.75955	0.414875
MOD_SUMO_743	743	0	0	1	7.75675e-05	0.000352513	0	0	0.00094697	11.2092	0.00368089
LIG_FHA_2_744	744	1	0	0	7.75675e-05	0.000352513	0.000214041	0	0	1.75955	0.414875
LIG_TRAF2_1_745	745	1	0	0	7.75675e-05	0.000352513	0.000214041	0	0	1.75955	0.414875
LIG_14-3-3_3_745	745	61	428	10	0.0387062	0.0711419	0.0130565	0.0597432	0.0094697	192.078	1.95351e-42
LIG_14-3-3_2_745	745	32	192	16	0.0186162	0.0402172	0.00684932	0.0268007	0.0151515	62.3682	2.86365e-14
MOD_ProDKin_1_745	745	2	0	0	0.000155135	0.000658323	0.000428082	0	0	3.51938	0.172098
MOD_CK2_1_745	745	4636	7124	1048	0.993484	0.017064	0.992295	0.994417	0.992424	2.16679	0.338445
MOD_GSK3_1_745	745	1	0	0	7.75675e-05	0.000352513	0.000214041	0	0	1.75955	0.414875
LIG_TRAF2_1_746	746	1	0	0	7.75675e-05	0.000352513	0.000214041	0	0	1.75955	0.414875
LIG_14-3-3_2_746	746	0	1	0	7.75675e-05	0.000352513	0	0.000139587	0	0.799615	0.670449
LIG_FHA_2_746	746	1	0	1	0.000155135	0.000658323	0.000214041	0	0.00094697	5.48473	0.0644179
MOD_PKA_2_746	746	1	0	0	7.75675e-05	0.000352513	0.000214041	0	0	1.75955	0.414875
MOD_CK2_1_746	746	32	40	7	0.00612783	0.0162121	0.00684932	0.00558347	0.00662879	0.7914	0.673209
MOD_GSK3_1_746	746	0	0	2	0.000155135	0.000658323	0	0	0.00189394	22.4201	1.35372e-05
LIG_TRAF6_747	747	1	0	0	7.75675e-05	0.000352513	0.000214041	0	0	1.75955	0.414875
LIG_FHA_2_747	747	4636	7136	1031	0.993096	0.0179058	0.992295	0.996092	0.976326	53.1338	2.89827e-12
LIG_SH2_STAT5_748	748	6	1	3	0.000775675	0.00274934	0.00128425	0.000139587	0.00284091	11.11	0.00386811
LIG_FHA_2_748	748	3	23	0	0.00201675	0.00631083	0.000642123	0.0032105	0	11.5926	0.00303885
LIG_TRAF2_1_749	749	4626	6134	768	0.894198	0.146638	0.990154	0.856226	0.727273	874.895	1.0447e-190
LIG_MAPK_1_750	750	1	0	0	7.75675e-05	0.000352513	0.000214041	0	0	1.75955	0.414875
LIG_TRAF2_1_750	750	3	23	0	0.00201675	0.00631083	0.000642123	0.0032105	0	11.5926	0.00303885
LIG_SH3_3_750	750	1	0	0	7.75675e-05	0.000352513	0.000214041	0	0	1.75955	0.414875
LIG_ULM_U2AF65_1_750	750	1	0	0	7.75675e-05	0.000352513	0.000214041	0	0	1.75955	0.414875
LIG_MAPK_1_751	751	1	0	0	7.75675e-05	0.000352513	0.000214041	0	0	1.75955	0.414875
LIG_14-3-3_2_751	751	1	0	0	7.75675e-05	0.000352513	0.000214041	0	0	1.75955	0.414875
TRG_NLS_MonoExtN_4_752	752	8	0	0	0.00062054	0.00225963	0.00171233	0	0	14.0841	0.00087434
TRG_ER_diLys_1_752	752	7	0	0	0.000542972	0.00200867	0.00149829	0	0	12.3226	0.00210949
TRG_LysEnd_APsAcLL_1_752	752	1	0	0	7.75675e-05	0.000352513	0.000214041	0	0	1.75955	0.414875
TRG_NLS_MonoCore_2_753	753	2	0	0	0.000155135	0.000658323	0.000428082	0	0	3.51938	0.172098
LIG_CYCLIN_1_754	754	1	0	0	7.75675e-05	0.000352513	0.000214041	0	0	1.75955	0.414875
