# Supplementary material for: A Comparative Study of Short Linear Motif Compositions of the Influenza A Virus Ribonucleoproteins
Source: PLoS One. 2012 Jun 8;7(6):e38637. doi: 10.1371/journal.pone.0038637 (PMC3371030; doi:10.1371/journal.pone.0038637)
Supplement: Information S13 — Detail information of comparisons of PB1 protein SLiM compositions from IAVs of different virulence. (XLS) [file pone.0038637.s013.xls]

## Sheet: ALL_PB1_SLiM_counts
SLiM	Pos	A_PB1	H_PB1	M_PB1	TPro	H	A_PB1_Pro	H_PB1_Pro	M_PB1_Pro	Chi	p	H1N1 1918	H1N1 1977	H1N1 2009	H2N2 1957	H3N2 1968	H5N1 1997	H5N1 Indo	H5N1 Thai	H5N1 VNam	Pan_Pro
MOD_PIKK_1_11	11	3	7	0	0.000775675	0.00274934	0.000642123	0.000977108	0	1.3023	0.521446	0	0	0	1	0	0	0	0	0	0.0045045
MOD_GSK3_1_18	18	4649	7157	1048	0.997052	0.00873714	0.995077	0.999023	0.992424	23.3647	8.44129e-06	1	3	33	20	33	15	69	13	34	0.995495
LIG_BRCT_BRCA1_1_18	18	4664	7161	1055	0.999069	0.00322547	0.998288	0.999581	0.999053	5.08866	0.0785257	1	3	33	20	33	16	69	13	34	1
LIG_SH2_STAT5_24	24	4666	7161	1055	0.999224	0.00274934	0.998716	0.999581	0.999053	2.77649	0.249513	1	3	33	20	33	15	69	13	34	0.995495
LIG_SH2_STAT5_38	38	4655	7159	1053	0.998061	0.00610117	0.996361	0.999302	0.997159	13.1189	0.00141669	1	3	33	20	33	16	69	13	34	1
MOD_GSK3_1_39	39	4666	7163	1054	0.999302	0.00250636	0.998716	0.99986	0.998106	7.6689	0.0216132	1	3	33	20	33	16	69	13	34	1
MOD_PKA_2_53	53	292	1144	144	0.122557	0.161552	0.0625	0.159687	0.136364	250.419	4.18961e-55	1	3	0	0	0	16	0	0	0	0.0900901
MOD_CK2_1_54	54	4583	6047	809	0.887294	0.15293	0.98095	0.844082	0.766098	698.668	1.93309e-152	1	0	33	20	33	16	69	13	34	0.986486
MOD_GSK3_1_54	54	4585	6045	671	0.87659	0.16228	0.981378	0.843802	0.635417	1113.19	1.87883e-242	1	0	33	20	33	16	69	13	34	0.986486
LIG_FHA_2_55	55	4586	6047	809	0.887527	0.152722	0.981592	0.844082	0.766098	705.571	6.12569e-154	1	0	33	20	33	16	69	13	34	0.986486
LIG_SH3_3_66	66	14	17	7	0.00294756	0.00873714	0.00299658	0.00237298	0.00662879	5.67792	0.0584863	0	0	0	0	0	0	4	0	0	0.018018
MOD_CK2_1_103	103	4664	7163	1055	0.999224	0.00274934	0.998288	0.99986	0.999053	9.0681	0.0107371	1	3	33	20	33	16	69	13	34	1
MOD_GSK3_1_103	103	4649	7163	1039	0.99682	0.00932181	0.995077	0.99986	0.983902	80.9584	2.63086e-18	1	3	33	20	33	16	69	13	34	1
LIG_FHA_2_115	115	4661	7163	1056	0.999069	0.00322547	0.997646	0.99986	1	15.989	0.000337317	1	3	33	20	33	16	69	13	34	1
MOD_PIKK_1_120	120	4659	7148	1054	0.997595	0.00734057	0.997217	0.997767	0.998106	0.480529	0.78642	1	3	33	20	33	16	69	13	34	1
MOD_PKA_2_120	120	9	118	4	0.0101613	0.0246426	0.00192637	0.0164712	0.00378788	64.1235	1.19056e-14	0	0	0	0	33	0	0	0	0	0.148649
MOD_GSK3_1_125	125	4665	7163	1055	0.999302	0.00250636	0.998502	0.99986	0.999053	7.58522	0.0225367	1	3	33	20	33	16	69	13	34	1
MOD_PKA_2_125	125	4656	7040	1050	0.988675	0.0269282	0.996575	0.982691	0.994318	51.9572	5.21962e-12	1	3	33	20	0	16	69	13	34	0.851351
MOD_GSK3_1_149	149	4454	6038	611	0.861232	0.1749	0.953339	0.842825	0.578598	1057.79	2.01287e-230	1	0	33	19	33	16	68	13	33	0.972973
TRG_LysEnd_APsAcLL_1_151	151	17	1003	12	0.0800496	0.121121	0.0036387	0.140006	0.0113636	787.768	8.67566e-172	0	0	0	1	0	0	1	0	1	0.0135135
MOD_CK2_1_153	153	4561	6048	1021	0.90211	0.139158	0.976241	0.844221	0.966856	612.734	8.84208e-134	1	0	33	19	33	16	68	13	33	0.972973
LIG_FHA_2_154	154	4575	6048	1026	0.903584	0.137731	0.979238	0.844221	0.971591	652.774	1.78592e-142	1	0	33	19	33	16	68	13	33	0.972973
TRG_LysEnd_APsAcLL_1_159	159	4647	7157	926	0.987434	0.0293083	0.994649	0.999023	0.876894	1137.06	1.22947e-247	1	3	33	20	33	16	69	13	34	1
LIG_PP1_160	160	4637	7159	923	0.986581	0.030913	0.992509	0.999302	0.874053	1109.98	9.358e-242	1	3	33	20	33	16	69	13	34	1
TRG_NLS_MonoCore_2_186	186	4663	7154	1055	0.998449	0.00503141	0.998074	0.998604	0.999053	0.785043	0.675352	1	3	33	20	33	14	69	13	34	0.990991
TRG_NLS_MonoExtC_3_187	187	4662	7153	1055	0.998294	0.00546386	0.99786	0.998465	0.999053	0.996977	0.607448	1	3	33	20	33	14	69	13	34	0.990991
TRG_NLS_MonoExtN_4_187	187	4662	7153	1054	0.998216	0.00567774	0.99786	0.998465	0.998106	0.588923	0.744933	1	3	33	20	33	14	69	13	34	0.990991
CLV_PCSK_FUR_1_187	187	4659	7153	1044	0.997208	0.00834296	0.997217	0.998465	0.988636	31.9249	1.1684e-07	1	3	33	20	32	14	69	13	34	0.986486
TRG_NLS_Bipartite_1_189	189	4624	7132	1051	0.993407	0.0172331	0.989726	0.995533	0.995265	15.1665	0.000508914	1	3	33	20	33	14	69	12	33	0.981982
TRG_NLS_Bipartite_1_197	197	28	25	3	0.00434378	0.012143	0.00599315	0.00348967	0.00284091	4.69861	0.0954353	0	0	0	0	0	2	0	0	1	0.0135135
MOD_PIKK_1_198	198	4655	7153	1044	0.996897	0.00912777	0.996361	0.998465	0.988636	29.4217	4.08463e-07	1	3	33	20	33	16	69	13	34	1
TRG_NLS_MonoExtC_3_206	206	4583	7155	1052	0.992088	0.020051	0.98095	0.998744	0.996212	116.554	4.90484e-26	1	3	33	20	33	16	69	12	33	0.990991
LIG_MAPK_1_207	207	7	4	0	0.000853242	0.00298894	0.00149829	0.000558347	0	3.91282	0.141365	0	0	0	4	0	0	0	0	0	0.018018
TRG_NLS_MonoExtN_4_207	207	4579	7154	1052	0.9917	0.0208607	0.980094	0.998604	0.996212	120.557	6.62929e-27	1	3	33	20	33	16	69	12	33	0.990991
MOD_PKA_2_210	210	105	37	29	0.013264	0.030623	0.0224743	0.00516471	0.0274621	82.4526	1.24637e-18	0	0	0	0	0	16	1	0	1	0.0810811
LIG_SH2_STAT5_217	217	4660	7161	1055	0.998759	0.00414549	0.997432	0.999581	0.999053	10.6232	0.00493399	1	3	33	20	33	16	69	13	34	1
LIG_CYCLIN_1_220	220	4657	7162	1055	0.998604	0.0045922	0.996789	0.999721	0.999053	17.5954	0.000151078	1	3	33	20	33	16	69	13	34	1
TRG_NLS_MonoExtN_4_235	235	4602	7153	1045	0.992864	0.0184062	0.985017	0.998465	0.989583	73.9199	8.88166e-17	1	3	33	20	33	15	69	13	34	0.995495
MOD_ProDKin_1_240	240	4664	7162	1055	0.999147	0.00298894	0.998288	0.999721	0.999053	6.82485	0.0329612	1	3	33	20	33	16	69	13	34	1
LIG_SH2_STAT5_253	253	4609	7122	1049	0.991312	0.0216625	0.986515	0.994137	0.993371	19.6416	5.43097e-05	1	3	33	20	33	0	69	13	34	0.927928
MOD_GSK3_1_254	254	4456	6983	832	0.951831	0.0838577	0.953767	0.974735	0.787879	701.459	4.78859e-153	1	3	33	20	33	0	68	13	32	0.914414
MOD_CK2_1_258	258	4548	7108	890	0.973162	0.0536675	0.973459	0.992183	0.842803	786.332	1.77873e-171	1	3	33	20	33	16	68	13	32	0.986486
MOD_GSK3_1_289	289	23	25	3	0.00395594	0.0112198	0.00492295	0.00348967	0.00284091	1.83723	0.399072	0	0	1	0	0	0	1	0	0	0.00900901
MOD_PIKK_1_290	290	4624	7156	1047	0.994958	0.0137674	0.989726	0.998883	0.991477	50.0484	1.35558e-11	1	3	33	20	33	16	69	13	34	1
MOD_GSK3_1_296	296	4640	7136	1051	0.994958	0.0137674	0.993151	0.996092	0.995265	4.89703	0.0864219	1	3	32	20	33	16	68	13	34	0.990991
MOD_GSK3_1_300	300	25	25	4	0.00418864	0.0117756	0.00535103	0.00348967	0.00378788	2.39318	0.302223	0	0	1	0	0	0	1	0	0	0.00900901
LIG_APCC_Dbox_1_315	315	4651	7160	1056	0.998061	0.00610117	0.995505	0.999442	1	24.8761	3.96485e-06	1	3	33	20	33	16	69	13	34	1
LIG_SH2_STAT5_324	324	4653	7140	1053	0.996432	0.01028	0.995933	0.99665	0.997159	0.579623	0.748404	1	3	33	20	33	16	69	13	34	1
MOD_PIKK_1_325	325	37	16	9	0.00480918	0.0132309	0.00791952	0.00223339	0.00852273	22.4175	1.35548e-05	0	0	0	0	0	0	2	0	0	0.00900901
MOD_CK2_1_325	325	37	16	9	0.00480918	0.0132309	0.00791952	0.00223339	0.00852273	22.4175	1.35548e-05	0	0	0	0	0	0	2	0	0	0.00900901
LIG_14-3-3_2_334	334	4643	7153	1037	0.995424	0.0126895	0.993793	0.998465	0.982008	58.9924	1.54866e-13	1	3	33	20	33	16	69	13	34	1
MOD_PIKK_1_363	363	4647	7159	1049	0.99713	0.00854051	0.994649	0.999302	0.993371	27.0732	1.32169e-06	1	3	33	20	33	16	69	13	34	1
LIG_14-3-3_3_363	363	4534	4017	907	0.733633	0.251722	0.970462	0.56072	0.858902	2521.86	0	1	3	0	20	33	16	68	13	34	0.846847
LIG_FHA_2_372	372	29	6	11	0.0035681	0.01028	0.00620719	0.000837521	0.0104167	38.1069	5.3112e-09	0	0	0	4	0	0	0	0	0	0.018018
LIG_SH2_STAT5_380	380	4662	7160	1055	0.998836	0.00391902	0.99786	0.999442	0.999053	6.13667	0.0464985	1	3	33	20	33	16	69	13	34	1
LIG_SH2_GRB2_380	380	4662	7158	1053	0.998526	0.0048127	0.99786	0.999162	0.997159	4.72279	0.0942888	1	3	33	20	33	16	69	13	34	1
MOD_CK2_1_384	384	0	2	0	0.000155135	0.000658323	0	0.000279174	0	1.59935	0.449474	0	0	0	0	0	2	0	0	0	0.00900901
LIG_FHA_2_385	385	0	2	0	0.000155135	0.000658323	0	0.000279174	0	1.59935	0.449474	0	0	0	0	0	2	0	0	0	0.00900901
LIG_MAPK_1_386	386	4486	7100	1012	0.977195	0.0472351	0.960188	0.991066	0.958333	139.352	5.49725e-31	1	3	33	20	33	14	69	13	33	0.986486
LIG_MAPK_1_388	388	97	7	25	0.0100062	0.0243335	0.020762	0.000977108	0.0236742	133.434	1.05968e-29	0	0	0	0	0	2	0	0	1	0.0135135
LIG_CYCLIN_1_393	393	4606	7150	1054	0.993639	0.0167245	0.985873	0.998046	0.998106	69.9273	6.53842e-16	1	3	33	20	33	16	69	13	34	1
MOD_GSK3_1_397	397	4585	7077	769	0.964241	0.0669778	0.981378	0.987856	0.72822	1861.74	0	1	3	33	20	33	16	0	12	34	0.684685
MOD_ProDKin_1_401	401	4661	7161	1056	0.998914	0.00369031	0.997646	0.999581	1	11.0181	0.00405	1	3	33	20	33	16	69	13	34	1
MOD_PKA_2_429	429	4184	1387	246	0.45121	0.298959	0.895548	0.193607	0.232955	5848.18	0	1	3	0	0	33	14	69	13	34	0.752252
MOD_PKA_1_429	429	4642	7151	804	0.977118	0.0473617	0.993579	0.998185	0.761364	2397.37	0	1	3	33	20	33	16	69	13	34	1
LIG_PP1_431	431	19	3078	107	0.248526	0.243513	0.00406678	0.429648	0.101326	2875.86	0	0	0	33	0	0	0	0	0	0	0.148649
LIG_SH2_STAT5_431	431	4636	7144	1045	0.994803	0.0141224	0.992295	0.997208	0.989583	19.2678	6.54704e-05	1	3	33	20	33	16	69	13	34	1
LIG_BRCT_BRCA1_1_443	443	4657	7160	1055	0.998449	0.00503141	0.996789	0.999442	0.999053	13.1139	0.00142024	1	3	33	20	33	16	69	13	34	1
TRG_LysEnd_APsAcLL_1_445	445	4656	7161	1055	0.998449	0.00503141	0.996575	0.999581	0.999053	16.7668	0.000228634	1	3	33	20	33	16	69	13	34	1
LIG_SH3_3_448	448	4510	7060	982	0.973627	0.0529399	0.965325	0.985483	0.929924	130.304	5.06801e-29	1	3	33	19	33	16	69	13	33	0.990991
LIG_MAPK_1_465	465	4657	7159	1056	0.998449	0.00503141	0.996789	0.999302	1	13.3135	0.00128529	1	3	33	20	33	16	69	13	34	1
TRG_LysEnd_APsAcLL_1_468	468	4653	7155	1052	0.997518	0.0075431	0.995933	0.998744	0.996212	9.81333	0.00739713	1	3	33	20	33	16	69	13	34	1
LIG_CYCLIN_1_471	471	7	1128	272	0.109137	0.149705	0.00149829	0.157454	0.257576	968.077	6.09072e-211	1	3	0	0	0	0	0	0	0	0.018018
MOD_GSK3_1_475	475	4660	7160	1055	0.998681	0.00436984	0.997432	0.999442	0.999053	8.79733	0.0122938	1	3	33	20	33	16	69	13	34	1
MOD_PKA_1_479	479	4663	7160	1055	0.998914	0.00369031	0.998074	0.999442	0.999053	4.89918	0.086329	1	3	33	20	33	16	69	13	34	1
LIG_14-3-3_3_481	481	0	4	0	0.00031027	0.00122324	0	0.000558347	0	3.19921	0.201977	0	0	0	4	0	0	0	0	0	0.018018
LIG_SH2_GRB2_483	483	4662	7160	1054	0.998759	0.00414549	0.99786	0.999442	0.998106	6.10558	0.0472271	1	3	33	20	33	16	69	13	34	1
LIG_SH2_STAT5_483	483	4660	7147	1055	0.997673	0.00713696	0.997432	0.997627	0.999053	0.990151	0.609525	1	3	33	20	33	16	69	13	34	1
MOD_GSK3_1_486	486	4664	7160	1054	0.998914	0.00369031	0.998288	0.999442	0.998106	4.16373	0.124697	1	3	33	20	33	16	69	13	34	1
LIG_14-3-3_3_486	486	4658	7155	1053	0.997983	0.00631083	0.997003	0.998744	0.997159	4.64339	0.0981071	1	3	33	16	33	16	69	13	34	0.981982
TRG_ENDOCYTIC_2_499	499	4660	7158	1056	0.998604	0.0045922	0.997432	0.999162	1	7.68518	0.021438	1	3	33	20	33	16	69	12	34	0.995495
MOD_GSK3_1_508	508	4641	7152	1047	0.995966	0.0114057	0.993365	0.998325	0.991477	23.0895	9.68676e-06	1	3	33	20	33	16	69	13	34	1
MOD_GSK3_1_517	517	4661	7158	1055	0.998604	0.0045922	0.997646	0.999162	0.999053	4.83352	0.0892104	1	3	33	20	33	16	69	13	34	1
LIG_PTB_Apo_2_551	551	0	4	0	0.00031027	0.00122324	0	0.000558347	0	3.19921	0.201977	0	0	0	0	0	0	0	4	0	0.018018
LIG_PTB_Phospho_1_551	551	0	4	0	0.00031027	0.00122324	0	0.000558347	0	3.19921	0.201977	0	0	0	0	0	0	0	4	0	0.018018
MOD_PKA_2_555	555	4663	7159	1056	0.998914	0.00369031	0.998074	0.999302	1	5.18432	0.0748581	1	3	33	20	33	16	69	13	34	1
LIG_SH2_STAT5_557	557	4663	7161	1056	0.999069	0.00322547	0.998074	0.999581	1	7.98317	0.0184705	1	3	33	20	33	16	69	13	34	1
LIG_MAPK_1_560	560	40	8	13	0.00473162	0.013051	0.00856164	0.00111669	0.0123106	47.3132	5.32197e-11	0	0	0	0	0	0	0	0	8	0.036036
MOD_GSK3_1_563	563	4605	7131	1029	0.990149	0.0240235	0.985659	0.995394	0.974432	56.6018	5.1177e-13	1	3	33	20	33	16	69	13	26	0.963964
LIG_RGD_563	563	4652	7032	1041	0.987046	0.0300407	0.995719	0.981575	0.985795	44.3897	2.29557e-10	1	3	33	20	33	16	69	13	34	1
MOD_PIKK_1_563	563	4541	7125	1014	0.983556	0.036419	0.971961	0.994556	0.960227	127.967	1.63009e-28	1	3	33	20	33	16	69	13	26	0.963964
MOD_PKA_2_570	570	4608	7155	905	0.982625	0.0380614	0.986301	0.998744	0.857008	1088.71	3.8801e-237	1	3	33	20	33	16	69	13	34	1
LIG_MAPK_1_571	571	0	3	4	0.000542972	0.00200867	0	0.00041876	0.00378788	23.2311	9.02472e-06	0	0	0	0	3	0	0	0	0	0.0135135
MOD_CK2_1_575	575	0	2	0	0.000155135	0.000658323	0	0.000279174	0	1.59935	0.449474	0	0	0	0	2	0	0	0	0	0.00900901
LIG_FHA_2_576	576	0	3	0	0.000232702	0.000946504	0	0.00041876	0	2.39922	0.301312	0	0	0	0	2	0	0	0	0	0.00900901
MOD_PIKK_1_580	580	18	5613	379	0.466181	0.300036	0.00385274	0.783501	0.358902	6960.4	0	0	0	33	0	0	0	0	0	0	0.148649
LIG_MAPK_1_584	584	4525	1496	439	0.501086	0.301029	0.968536	0.208822	0.41572	6562.06	0	1	3	0	20	33	16	69	13	34	0.851351
LIG_SH2_STAT3_599	599	0	1	0	7.75675e-05	0.000352513	0	0.000139587	0	0.799615	0.670449	0	0	0	0	0	0	1	0	0	0.0045045
LIG_CYCLIN_1_602	602	4663	7156	1054	0.998526	0.0048127	0.998074	0.998883	0.998106	1.39772	0.497151	1	3	33	20	33	16	68	13	34	0.995495
MOD_SUMO_611	611	4632	7102	1049	0.991545	0.0211823	0.991438	0.991346	0.993371	0.460405	0.794373	1	3	33	20	33	16	69	13	34	1
LIG_SH3_3_624	624	4661	7157	1053	0.998371	0.00524844	0.997646	0.999023	0.997159	4.33767	0.114311	1	3	33	20	33	16	69	13	34	1
LIG_EH_1_628	628	4666	7163	1053	0.999224	0.00274934	0.998716	0.99986	0.997159	11.11	0.00386811	1	3	33	20	33	16	69	13	34	1
MOD_CK2_1_630	630	4602	7120	903	0.979289	0.0437732	0.985017	0.993858	0.855114	885.381	5.51889e-193	1	3	33	19	33	16	69	13	34	0.995495
LIG_SH2_GRB2_639	639	0	2	1	0.000232702	0.000946504	0	0.000279174	0.00094697	3.46966	0.176431	0	0	1	0	0	0	0	0	0	0.0045045
LIG_SH2_STAT5_639	639	0	2	1	0.000232702	0.000946504	0	0.000279174	0.00094697	3.46966	0.176431	0	0	1	0	0	0	0	0	0	0.0045045
LIG_SH3_3_641	641	4403	7101	1026	0.971921	0.0555903	0.942423	0.991206	0.971591	246.593	2.83778e-54	1	3	33	20	33	16	69	13	22	0.945946
LIG_TRAF6_649	649	0	2	0	0.000155135	0.000658323	0	0.000279174	0	1.59935	0.449474	0	0	1	0	0	0	0	0	0	0.0045045
TRG_ENDOCYTIC_2_657	657	4665	7161	1056	0.999224	0.00274934	0.998502	0.999581	1	5.14474	0.0763545	1	3	33	20	33	15	69	13	34	0.995495
LIG_SxIP_EBH_1_660	660	4450	5989	759	0.868601	0.168957	0.952483	0.835985	0.71875	562.557	6.95366e-123	1	0	33	19	33	16	69	13	34	0.981982
TRG_NLS_MonoExtN_4_668	668	4656	7153	1048	0.997285	0.00814447	0.996575	0.998465	0.992424	13.7657	0.00102524	1	3	33	20	33	16	69	13	34	1
MOD_GSK3_1_670	670	4667	7161	1056	0.999379	0.00225963	0.99893	0.999581	1	2.64932	0.265893	1	3	33	20	33	16	69	13	33	0.995495
MOD_PIKK_1_675	675	4646	7151	1029	0.994881	0.0139452	0.994435	0.998185	0.974432	102.241	6.28971e-23	1	3	33	20	33	16	64	13	34	0.977477
MOD_CK2_1_691	691	356	27	4	0.0300186	0.0585459	0.0761986	0.00376884	0.00378788	536.668	2.91147e-117	0	0	0	0	0	16	0	0	0	0.0720721
LIG_FHA_2_692	692	41	23	2	0.00511945	0.0139452	0.00877568	0.0032105	0.00189394	19.5452	5.69923e-05	0	0	0	0	0	16	0	0	0	0.0720721
LIG_SH3_3_706	706	0	1	0	7.75675e-05	0.000352513	0	0.000139587	0	0.799615	0.670449	0	0	0	0	0	1	0	0	0	0.0045045
MOD_CK2_1_710	710	4662	7156	1051	0.998216	0.00567774	0.99786	0.998883	0.995265	7.28785	0.0261495	1	3	33	20	33	16	69	13	34	1
LIG_MAPK_1_721	721	4645	7122	1040	0.993407	0.0172331	0.994221	0.994137	0.984848	12.8655	0.00160799	1	3	33	20	33	15	69	13	34	0.995495
LIG_FHA_2_724	724	0	2	0	0.000155135	0.000658323	0	0.000279174	0	1.59935	0.449474	0	0	0	0	0	0	0	0	1	0.0045045
LIG_PP1_725	725	4647	7130	1048	0.994803	0.0141224	0.994649	0.995254	0.992424	1.45912	0.482121	1	3	33	20	33	16	69	13	34	1
MOD_SUMO_735	735	4612	6859	947	0.963233	0.0684143	0.987158	0.957426	0.89678	214.005	3.38464e-47	1	3	33	20	33	16	69	13	34	1
LIG_14-3-3_2_745	745	32	192	16	0.0186162	0.0402172	0.00684932	0.0268007	0.0151515	62.3682	2.86365e-14	0	0	0	1	0	0	0	0	9	0.045045
MOD_CK2_1_745	745	4636	7124	1048	0.993484	0.017064	0.992295	0.994417	0.992424	2.16679	0.338445	1	3	33	19	33	16	69	13	34	0.995495
LIG_14-3-3_3_745	745	61	428	10	0.0387062	0.0711419	0.0130565	0.0597432	0.0094697	192.078	1.95351e-42	0	3	0	0	0	0	0	0	0	0.0135135
MOD_CK2_1_746	746	32	40	7	0.00612783	0.0162121	0.00684932	0.00558347	0.00662879	0.7914	0.673209	0	0	0	1	0	0	0	0	0	0.0045045
LIG_FHA_2_747	747	4636	7136	1031	0.993096	0.0179058	0.992295	0.996092	0.976326	53.1338	2.89827e-12	1	3	33	20	33	16	68	13	34	0.995495
LIG_TRAF2_1_749	749	4626	6134	768	0.894198	0.146638	0.990154	0.856226	0.727273	874.895	1.0447e-190	1	3	33	19	33	16	68	13	34	0.990991
