# Supplementary material for: A Comparative Study of Short Linear Motif Compositions of the Influenza A Virus Ribonucleoproteins
Source: PLoS One. 2012 Jun 8;7(6):e38637. doi: 10.1371/journal.pone.0038637 (PMC3371030; doi:10.1371/journal.pone.0038637)
Supplement: Information S15 — Detail information of comparisons of PB2 protein SLiM compositions among IAVs from different hosts. (XLS) [file pone.0038637.s015.xls]

## Sheet: ALL_POL_PB2_summary2
SLiM	Pos	A_PB2	H_PB2	M_PB2	TPro	H	A_PB2_Pro	H_PB2_Pro	M_PB2_Pro	Chi	p
LIG_FHA_2_1	1	0	1	0	8.05412e-05	0.000364712	0	0.000139606	0	0.733411	0.693014
TRG_NES_CRM1_1_2	2	34	8	68	0.00885954	0.0220155	0.00796066	0.00111685	0.0692464	457.099	5.5237e-100
MOD_PKA_2_2	2	0	0	1	8.05412e-05	0.000364712	0	0	0.00101833	11.6445	0.0029609
LIG_MAPK_1_3	3	36	9	67	0.00902062	0.0223449	0.00842894	0.00125646	0.0682281	433.563	7.12958e-95
LIG_TRAF2_1_3	3	2	0	0	0.000161082	0.00068093	0.000468274	0	0	3.81471	0.148473
TRG_NLS_MonoExtN_4_3	3	0	1	1	0.000161082	0.00068093	0	0.000139606	0.00101833	5.1893	0.0746719
CLV_PCSK_FUR_1_3	3	0	0	1	8.05412e-05	0.000364712	0	0	0.00101833	11.6445	0.0029609
LIG_CYCLIN_1_5	5	4	4	1	0.000724871	0.0025906	0.000936549	0.000558425	0.00101833	0.654917	0.720753
LIG_MAPK_1_5	5	5	0	1	0.000483247	0.00181219	0.00117069	0	0.00101833	8.22394	0.0163755
MOD_GSK3_1_5	5	0	0	2	0.000161082	0.00068093	0	0	0.00203666	23.2909	8.75872e-06
TRG_LysEnd_APsAcLL_1_6	6	4	2	2	0.00064433	0.00233573	0.000936549	0.000279213	0.00203666	5.00579	0.0818478
LIG_NRBOX_6	6	2	1	2	0.000402706	0.00154205	0.000468274	0.000139606	0.00203666	7.79031	0.0203402
MOD_PKA_2_7	7	1	0	0	8.05412e-05	0.000364712	0.000234137	0	0	1.9072	0.385351
MOD_GSK3_1_7	7	1	0	0	8.05412e-05	0.000364712	0.000234137	0	0	1.9072	0.385351
LIG_CYCLIN_1_8	8	4259	7157	978	0.998228	0.00564435	0.99719	0.999162	0.995927	9.07576	0.0106961
LIG_14-3-3_2_8	8	5	0	1	0.000483247	0.00181219	0.00117069	0	0.00101833	8.22394	0.0163755
MOD_GSK3_1_9	9	4230	7149	911	0.989852	0.0246164	0.9904	0.998046	0.927699	425.643	3.73885e-93
MOD_PIKK_1_9	9	4216	7151	907	0.988563	0.0271453	0.987122	0.998325	0.923625	427.421	1.53741e-93
LIG_SH2_STAT5_9	9	4	1	0	0.000402706	0.00154205	0.000936549	0.000139606	0	4.6511	0.0977299
LIG_14-3-3_3_13	13	12	0	5	0.0013692	0.00451498	0.00280965	0	0.00509165	26.2539	1.99089e-06
MOD_ProDKin_1_13	13	0	0	1	8.05412e-05	0.000364712	0	0	0.00101833	11.6445	0.0029609
LIG_14-3-3_2_15	15	0	1	0	8.05412e-05	0.000364712	0	0.000139606	0	0.733411	0.693014
LIG_APCC_Dbox_1_16	16	1	46	0	0.00378544	0.0108088	0.000234137	0.00642189	0	31.2177	1.664e-07
MOD_PKA_2_16	16	0	1	0	8.05412e-05	0.000364712	0	0.000139606	0	0.733411	0.693014
LIG_SH3_3_17	17	0	1	0	8.05412e-05	0.000364712	0	0.000139606	0	0.733411	0.693014
MOD_PIKK_1_18	18	6	0	3	0.000724871	0.0025906	0.00140482	0	0.00305499	15.2829	0.000480143
LIG_FHA_2_21	21	4266	7115	979	0.99549	0.0125346	0.998829	0.993299	0.996945	18.7293	8.56998e-05
MOD_PKA_2_21	21	70	58	227	0.0285921	0.0563774	0.0163896	0.00809717	0.231161	1582.03	0
MOD_GSK3_1_21	21	2	0	1	0.000241624	0.000978842	0.000468274	0	0.00101833	5.09182	0.0784016
MOD_PKA_1_21	21	1	0	0	8.05412e-05	0.000364712	0.000234137	0	0	1.9072	0.385351
TRG_LysEnd_APsAcLL_1_26	26	7	0	0	0.000563789	0.00207647	0.00163896	0	0	13.3569	0.00125775
TRG_ENDOCYTIC_2_27	27	0	0	1	8.05412e-05	0.000364712	0	0	0.00101833	11.6445	0.0029609
MOD_PKA_1_32	32	4267	7160	982	0.999436	0.00207647	0.999063	0.999581	1	1.87433	0.391736
MOD_PKA_2_32	32	6	5	14	0.00201353	0.00630215	0.00140482	0.000698032	0.0142566	80.2067	3.83121e-18
MOD_ProDKin_1_32	32	1	0	0	8.05412e-05	0.000364712	0.000234137	0	0	1.9072	0.385351
MOD_CDK_1_32	32	1	0	0	8.05412e-05	0.000364712	0.000234137	0	0	1.9072	0.385351
LIG_SH2_STAT5_34	34	4267	7161	982	0.999517	0.00181219	0.999063	0.999721	1	2.9091	0.233505
TRG_ENDOCYTIC_2_34	34	0	1	0	8.05412e-05	0.000364712	0	0.000139606	0	0.733411	0.693014
MOD_PIKK_1_35	35	1	0	0	8.05412e-05	0.000364712	0.000234137	0	0	1.9072	0.385351
LIG_TRAF2_1_37	37	0	125	0	0.0100677	0.0244561	0	0.0174508	0	92.6013	7.79632e-21
LIG_MAPK_1_38	38	1	3	0	0.000322165	0.00126487	0.000234137	0.000418819	0	0.627006	0.730882
LIG_14-3-3_1_38	38	1	0	0	8.05412e-05	0.000364712	0.000234137	0	0	1.9072	0.385351
LIG_PTB_Apo_2_39	39	2	0	0	0.000161082	0.00068093	0.000468274	0	0	3.81471	0.148473
MOD_ProDKin_1_39	39	1	0	1	0.000161082	0.00068093	0.000234137	0	0.00101833	5.77625	0.0556806
TRG_LysEnd_APsAcLL_1_40	40	0	2	0	0.000161082	0.00068093	0	0.000279213	0	1.46694	0.48024
LIG_CYCLIN_1_41	41	1	1	0	0.000161082	0.00068093	0.000234137	0.000139606	0	0.320251	0.852037
LIG_PP1_44	44	1	3	0	0.000322165	0.00126487	0.000234137	0.000418819	0	0.627006	0.730882
LIG_MAPK_1_46	46	3	2	0	0.000402706	0.00154205	0.000702412	0.000279213	0	1.62002	0.444854
LIG_14-3-3_2_46	46	1	0	0	8.05412e-05	0.000364712	0.000234137	0	0	1.9072	0.385351
LIG_SH3_3_50	50	1	1	0	0.000161082	0.00068093	0.000234137	0.000139606	0	0.320251	0.852037
MOD_PKA_2_53	53	0	2	0	0.000161082	0.00068093	0	0.000279213	0	1.46694	0.48024
LIG_FHA_2_55	55	1	0	0	8.05412e-05	0.000364712	0.000234137	0	0	1.9072	0.385351
MOD_CK2_1_55	55	0	1	0	8.05412e-05	0.000364712	0	0.000139606	0	0.733411	0.693014
MOD_GSK3_1_55	55	1	0	0	8.05412e-05	0.000364712	0.000234137	0	0	1.9072	0.385351
TRG_ENDOCYTIC_2_55	55	1	0	0	8.05412e-05	0.000364712	0.000234137	0	0	1.9072	0.385351
LIG_FHA_2_56	56	0	1	0	8.05412e-05	0.000364712	0	0.000139606	0	0.733411	0.693014
TRG_NLS_MonoExtC_3_59	59	0	0	2	0.000161082	0.00068093	0	0	0.00203666	23.2909	8.75872e-06
MOD_CK2_1_59	59	1	0	0	8.05412e-05	0.000364712	0.000234137	0	0	1.9072	0.385351
LIG_FHA_2_60	60	1	0	0	8.05412e-05	0.000364712	0.000234137	0	0	1.9072	0.385351
MOD_PKA_1_61	61	62	3707	46	0.307265	0.267914	0.0145165	0.517521	0.0468432	3520.21	0
MOD_PKA_2_61	61	62	3604	45	0.298889	0.264885	0.0145165	0.503141	0.0458248	3374.34	0
LIG_MAPK_1_61	61	1	0	0	8.05412e-05	0.000364712	0.000234137	0	0	1.9072	0.385351
LIG_14-3-3_2_62	62	10	8	234	0.0202964	0.0430778	0.00234137	0.00111685	0.238289	2548.59	0
LIG_CYCLIN_1_62	62	2	0	1	0.000241624	0.000978842	0.000468274	0	0.00101833	5.09182	0.0784016
TRG_LysEnd_APsAcLL_1_62	62	3	0	0	0.000241624	0.000978842	0.000702412	0	0	5.72253	0.0571965
LIG_SH3_3_62	62	1	0	0	8.05412e-05	0.000364712	0.000234137	0	0	1.9072	0.385351
MOD_CK2_1_63	63	10	8	237	0.020538	0.043484	0.00234137	0.00111685	0.241344	2584.67	0
LIG_FHA_2_64	64	10	8	237	0.020538	0.043484	0.00234137	0.00111685	0.241344	2584.67	0
MOD_PIKK_1_71	71	2	1	0	0.000241624	0.000978842	0.000468274	0.000139606	0	1.4542	0.483309
MOD_GSK3_1_73	73	0	0	6	0.000483247	0.00181219	0	0	0.00610998	69.8953	6.64404e-16
MOD_PKA_2_73	73	0	1	0	8.05412e-05	0.000364712	0	0.000139606	0	0.733411	0.693014
MOD_PIKK_1_76	76	1	1	0	0.000161082	0.00068093	0.000234137	0.000139606	0	0.320251	0.852037
LIG_14-3-3_3_76	76	1	0	0	8.05412e-05	0.000364712	0.000234137	0	0	1.9072	0.385351
CLV_MEL_PAP_1_77	77	0	0	1	8.05412e-05	0.000364712	0	0	0.00101833	11.6445	0.0029609
LIG_FHA_2_78	78	0	0	6	0.000483247	0.00181219	0	0	0.00610998	69.8953	6.64404e-16
MOD_GSK3_1_79	79	74	2635	216	0.235583	0.237097	0.0173262	0.367863	0.219959	1827.1	0
MOD_PKA_2_79	79	7	5	150	0.0130477	0.0302173	0.00163896	0.000698032	0.152749	1616.29	0
LIG_FHA_2_82	82	0	2	0	0.000161082	0.00068093	0	0.000279213	0	1.46694	0.48024
MOD_GSK3_1_83	83	0	2	0	0.000161082	0.00068093	0	0.000279213	0	1.46694	0.48024
LIG_SH3_3_86	86	1	0	0	8.05412e-05	0.000364712	0.000234137	0	0	1.9072	0.385351
LIG_SH3_3_87	87	9	6	1	0.00128866	0.00428335	0.00210723	0.000837638	0.00101833	3.41159	0.181628
MOD_PKA_2_87	87	0	2	0	0.000161082	0.00068093	0	0.000279213	0	1.46694	0.48024
LIG_APCC_Dbox_1_87	87	1	0	0	8.05412e-05	0.000364712	0.000234137	0	0	1.9072	0.385351
LIG_14-3-3_2_88	88	4	4	0	0.00064433	0.00233573	0.000936549	0.000558425	0	1.28162	0.526864
LIG_CYCLIN_1_88	88	1	2	0	0.000241624	0.000978842	0.000234137	0.000279213	0	0.280219	0.869263
LIG_MAPK_1_88	88	1	1	0	0.000161082	0.00068093	0.000234137	0.000139606	0	0.320251	0.852037
LIG_SH3_3_88	88	1	0	0	8.05412e-05	0.000364712	0.000234137	0	0	1.9072	0.385351
MOD_ProDKin_1_89	89	4234	7156	979	0.996215	0.0108088	0.991337	0.999023	0.996945	42.0629	7.34765e-10
LIG_PAM2_1_89	89	1	0	0	8.05412e-05	0.000364712	0.000234137	0	0	1.9072	0.385351
MOD_GSK3_1_90	90	32	3	3	0.00306057	0.00902202	0.00749239	0.000418819	0.00305499	43.8766	2.96695e-10
TRG_ENDOCYTIC_2_91	91	0	1	0	8.05412e-05	0.000364712	0	0.000139606	0	0.733411	0.693014
LIG_PP1_92	92	1	0	0	8.05412e-05	0.000364712	0.000234137	0	0	1.9072	0.385351
LIG_FHA_2_95	95	1	0	0	8.05412e-05	0.000364712	0.000234137	0	0	1.9072	0.385351
MOD_GSK3_1_99	99	29	7	7	0.00346327	0.0100229	0.00678998	0.000977244	0.00712831	30.3446	2.57492e-07
MOD_GSK3_1_101	101	2	4	0	0.000483247	0.00181219	0.000468274	0.000558425	0	0.560574	0.755567
MOD_GSK3_1_102	102	0	0	16	0.00128866	0.00428335	0	0	0.0162933	186.538	3.11778e-41
MOD_PKA_2_102	102	0	0	2	0.000161082	0.00068093	0	0	0.00203666	23.2909	8.75872e-06
MOD_GSK3_1_103	103	0	1	0	8.05412e-05	0.000364712	0	0.000139606	0	0.733411	0.693014
MOD_PKA_2_104	104	0	2	1	0.000241624	0.000978842	0	0.000279213	0.00101833	3.52652	0.171485
MOD_GSK3_1_105	105	17	8	10	0.00281894	0.00841059	0.00398033	0.00111685	0.0101833	28.378	6.88332e-07
LIG_SH3_3_106	106	4068	6159	604	0.872342	0.165861	0.95247	0.859835	0.615071	839.962	4.02294e-183
MOD_TYR_ITSM_107	107	0	0	16	0.00128866	0.00428335	0	0	0.0162933	186.538	3.11778e-41
LIG_Actin_WH2_2_110	110	1	5	5	0.000885954	0.00308905	0.000234137	0.000698032	0.00509165	21.9586	1.70511e-05
MOD_GSK3_1_110	110	1	0	0	8.05412e-05	0.000364712	0.000234137	0	0	1.9072	0.385351
TRG_ENDOCYTIC_2_111	111	4270	7160	982	0.999678	0.00126487	0.999766	0.999581	1	0.627006	0.730882
LIG_SH2_STAT5_111	111	3	1	0	0.000322165	0.00126487	0.000702412	0.000139606	0	2.97515	0.225919
LIG_SH2_GRB2_111	111	1	1	0	0.000161082	0.00068093	0.000234137	0.000139606	0	0.320251	0.852037
LIG_SH3_3_111	111	2	0	0	0.000161082	0.00068093	0.000468274	0	0	3.81471	0.148473
LIG_PTB_Apo_2_113	113	1	1	0	0.000161082	0.00068093	0.000234137	0.000139606	0	0.320251	0.852037
LIG_MAPK_1_113	113	0	1	0	8.05412e-05	0.000364712	0	0.000139606	0	0.733411	0.693014
MOD_CK2_1_114	114	4222	4633	937	0.78866	0.223977	0.988527	0.646796	0.954175	2049.93	0
LIG_PP1_114	114	1	5	5	0.000885954	0.00308905	0.000234137	0.000698032	0.00509165	21.9586	1.70511e-05
LIG_FHA_2_115	115	4212	7149	975	0.993557	0.0169058	0.986186	0.998046	0.992872	58.8631	1.65213e-13
LIG_SH2_GRB2_115	115	6	3	0	0.000724871	0.0025906	0.00140482	0.000418819	0	4.36471	0.112776
TRG_ENDOCYTIC_2_115	115	1	1	0	0.000161082	0.00068093	0.000234137	0.000139606	0	0.320251	0.852037
LIG_SH2_STAT5_115	115	1	0	0	8.05412e-05	0.000364712	0.000234137	0	0	1.9072	0.385351
LIG_SH2_STAT5_118	118	4268	7162	982	0.999678	0.00126487	0.999298	0.99986	1	2.97515	0.225919
LIG_SH2_GRB2_118	118	0	1	0	8.05412e-05	0.000364712	0	0.000139606	0	0.733411	0.693014
MOD_SUMO_120	120	0	1	0	8.05412e-05	0.000364712	0	0.000139606	0	0.733411	0.693014
TRG_NLS_MonoExtN_4_121	121	25	3	2	0.00241624	0.00737105	0.00585343	0.000418819	0.00203666	32.8487	7.36208e-08
TRG_NLS_MonoExtC_3_122	122	1	0	0	8.05412e-05	0.000364712	0.000234137	0	0	1.9072	0.385351
LIG_PTB_Apo_2_124	124	144	18	32	0.015625	0.0349541	0.0337158	0.00251291	0.0325866	189.315	7.77777e-42
CLV_PCSK_FUR_1_124	124	31	0	1	0.00257732	0.00779012	0.00725825	0	0.00101833	55.8413	7.4854e-13
MOD_PKA_1_126	126	30	2	1	0.00265786	0.00799799	0.00702412	0.000279213	0.00101833	47.0013	6.22016e-11
MOD_PKA_2_126	126	30	0	1	0.00249678	0.00758115	0.00702412	0	0.00101833	53.9407	1.9361e-12
LIG_SH3_3_126	126	7	0	0	0.000563789	0.00207647	0.00163896	0	0	13.3569	0.00125775
LIG_BRCT_BRCA1_1_126	126	0	0	1	8.05412e-05	0.000364712	0	0	0.00101833	11.6445	0.0029609
TRG_ENDOCYTIC_2_127	127	19	22	2	0.00346327	0.0100229	0.00444861	0.00307134	0.00203666	2.09938	0.350046
MOD_ProDKin_1_128	128	0	1	0	8.05412e-05	0.000364712	0	0.000139606	0	0.733411	0.693014
MOD_PIKK_1_134	134	22	8	5	0.00281894	0.00841059	0.00515102	0.00111685	0.00509165	17.4502	0.000162457
LIG_MAPK_1_134	134	7	6	5	0.00144974	0.00474456	0.00163896	0.000837638	0.00509165	10.9568	0.00417611
LIG_SH2_STAT5_134	134	5	0	3	0.00064433	0.00233573	0.00117069	0	0.00305499	15.3184	0.000471678
LIG_MAPK_1_138	138	1	0	0	8.05412e-05	0.000364712	0.000234137	0	0	1.9072	0.385351
TRG_NLS_MonoExtC_3_139	139	1	1	0	0.000161082	0.00068093	0.000234137	0.000139606	0	0.320251	0.852037
TRG_NLS_MonoCore_2_139	139	1	0	0	8.05412e-05	0.000364712	0.000234137	0	0	1.9072	0.385351
LIG_MAPK_1_140	140	3679	3909	626	0.661566	0.277945	0.861391	0.545721	0.637475	1193.58	6.56553e-260
TRG_NLS_MonoExtN_4_140	140	1	0	0	8.05412e-05	0.000364712	0.000234137	0	0	1.9072	0.385351
CLV_MEL_PAP_1_141	141	1	2	0	0.000241624	0.000978842	0.000234137	0.000279213	0	0.280219	0.869263
MOD_PKA_2_141	141	0	1	0	8.05412e-05	0.000364712	0	0.000139606	0	0.733411	0.693014
CLV_PCSK_FUR_1_141	141	0	1	0	8.05412e-05	0.000364712	0	0.000139606	0	0.733411	0.693014
MOD_PKA_2_142	142	0	6	0	0.000483247	0.00181219	0	0.000837638	0	4.40224	0.110679
MOD_PKA_1_142	142	0	6	0	0.000483247	0.00181219	0	0.000837638	0	4.40224	0.110679
LIG_CYCLIN_1_142	142	0	0	1	8.05412e-05	0.000364712	0	0	0.00101833	11.6445	0.0029609
LIG_14-3-3_3_144	144	521	3225	346	0.329575	0.275289	0.121985	0.45023	0.352342	1307.22	1.3805e-284
LIG_14-3-3_1_144	144	521	3225	345	0.329494	0.275264	0.121985	0.45023	0.351324	1307.18	1.40796e-284
LIG_RGD_144	144	0	0	1	8.05412e-05	0.000364712	0	0	0.00101833	11.6445	0.0029609
MOD_ProDKin_1_145	145	17	1	2	0.00161082	0.00519796	0.00398033	0.000139606	0.00203666	24.6619	4.41292e-06
LIG_PTB_Apo_2_145	145	0	1	0	8.05412e-05	0.000364712	0	0.000139606	0	0.733411	0.693014
LIG_PTB_Phospho_1_145	145	0	1	0	8.05412e-05	0.000364712	0	0.000139606	0	0.733411	0.693014
MOD_GSK3_1_149	149	1	0	5	0.000483247	0.00181219	0.000234137	0	0.00509165	47.1889	5.66314e-11
TRG_ENDOCYTIC_2_151	151	0	1	0	8.05412e-05	0.000364712	0	0.000139606	0	0.733411	0.693014
MOD_CK2_1_152	152	4199	7124	971	0.990174	0.0239733	0.983142	0.994555	0.988798	36.0297	1.50052e-08
MOD_ProDKin_1_152	152	1	0	9	0.000805412	0.00284158	0.000234137	0	0.00916497	92.7785	7.1353e-21
MOD_GSK3_1_152	152	2	2	0	0.000322165	0.00126487	0.000468274	0.000279213	0	0.640606	0.725929
LIG_SH2_STAT5_153	153	1	1	0	0.000161082	0.00068093	0.000234137	0.000139606	0	0.320251	0.852037
LIG_FHA_2_153	153	1	0	0	8.05412e-05	0.000364712	0.000234137	0	0	1.9072	0.385351
LIG_TRAF6_154	154	1	0	11	0.000966495	0.00333333	0.000234137	0	0.0112016	115.844	6.99619e-26
LIG_TRAF2_1_155	155	3	4	1	0.00064433	0.00233573	0.000702412	0.000558425	0.00101833	0.317785	0.853088
MOD_PIKK_1_156	156	2	2	0	0.000322165	0.00126487	0.000468274	0.000279213	0	0.640606	0.725929
LIG_MAPK_1_157	157	3	1	1	0.000402706	0.00154205	0.000702412	0.000139606	0.00101833	3.10932	0.211261
TRG_LysEnd_APsAcLL_1_158	158	3	0	0	0.000241624	0.000978842	0.000702412	0	0	5.72253	0.0571965
LIG_PP1_162	162	0	0	1	8.05412e-05	0.000364712	0	0	0.00101833	11.6445	0.0029609
LIG_SH3_3_163	163	4255	7154	978	0.997664	0.00715977	0.996254	0.998744	0.995927	8.49927	0.0142695
MOD_CK2_1_165	165	3	0	0	0.000241624	0.000978842	0.000702412	0	0	5.72253	0.0571965
MOD_ProDKin_1_165	165	1	0	0	8.05412e-05	0.000364712	0.000234137	0	0	1.9072	0.385351
MOD_PIKK_1_165	165	1	0	0	8.05412e-05	0.000364712	0.000234137	0	0	1.9072	0.385351
LIG_MAPK_2_166	166	0	2	0	0.000161082	0.00068093	0	0.000279213	0	1.46694	0.48024
LIG_SH2_GRB2_168	168	9	2	3	0.00112758	0.00381336	0.00210723	0.000279213	0.00305499	11.4555	0.00325435
LIG_Actin_WH2_2_169	169	19	0	17	0.00289948	0.00861536	0.00444861	0	0.0173116	94.9264	2.43784e-21
MOD_GSK3_1_171	171	1	0	1	0.000161082	0.00068093	0.000234137	0	0.00101833	5.77625	0.0556806
LIG_14-3-3_3_175	175	9	10	3	0.00177191	0.00564435	0.00210723	0.00139606	0.00305499	1.75758	0.415285
LIG_CYCLIN_1_175	175	9	1	2	0.000966495	0.00333333	0.00210723	0.000139606	0.00203666	11.9931	0.00248727
MOD_CK2_1_176	176	0	0	2	0.000161082	0.00068093	0	0	0.00203666	23.2909	8.75872e-06
MOD_PIKK_1_178	178	4261	7163	977	0.998792	0.00404952	0.997659	1	0.994908	25.4837	2.926e-06
MOD_GSK3_1_178	178	9	7	0	0.00128866	0.00428335	0.00210723	0.000977244	0	4.03051	0.133286
MOD_ProDKin_1_178	178	2	0	0	0.000161082	0.00068093	0.000468274	0	0	3.81471	0.148473
MOD_CK2_1_181	181	0	0	4	0.000322165	0.00126487	0	0	0.00407332	46.5893	7.64279e-11
MOD_PKA_2_181	181	1	0	1	0.000161082	0.00068093	0.000234137	0	0.00101833	5.77625	0.0556806
MOD_CK2_1_182	182	9	7	0	0.00128866	0.00428335	0.00210723	0.000977244	0	4.03051	0.133286
LIG_FHA_2_182	182	0	0	4	0.000322165	0.00126487	0	0	0.00407332	46.5893	7.64279e-11
LIG_FHA_2_183	183	9	7	0	0.00128866	0.00428335	0.00210723	0.000977244	0	4.03051	0.133286
LIG_14-3-3_3_183	183	1	0	0	8.05412e-05	0.000364712	0.000234137	0	0	1.9072	0.385351
MOD_PKA_2_183	183	0	0	1	8.05412e-05	0.000364712	0	0	0.00101833	11.6445	0.0029609
LIG_TRAF6_184	184	2	0	1	0.000241624	0.000978842	0.000468274	0	0.00101833	5.09182	0.0784016
TRG_NLS_MonoExtC_3_186	186	0	1	0	8.05412e-05	0.000364712	0	0.000139606	0	0.733411	0.693014
TRG_NLS_MonoCore_2_186	186	0	1	0	8.05412e-05	0.000364712	0	0.000139606	0	0.733411	0.693014
LIG_MAPK_1_187	187	1	0	0	8.05412e-05	0.000364712	0.000234137	0	0	1.9072	0.385351
MOD_SUMO_188	188	1	1	3	0.000402706	0.00154205	0.000234137	0.000139606	0.00305499	18.6941	8.72241e-05
MOD_SUMO_189	189	0	0	1	8.05412e-05	0.000364712	0	0	0.00101833	11.6445	0.0029609
MOD_GSK3_1_192	192	0	2	0	0.000161082	0.00068093	0	0.000279213	0	1.46694	0.48024
LIG_MAPK_1_194	194	14	2433	33	0.199742	0.217167	0.00327792	0.339662	0.0336049	2078.21	0
MOD_PKA_2_194	194	0	0	1	8.05412e-05	0.000364712	0	0	0.00101833	11.6445	0.0029609
LIG_SH2_STAT5_195	195	15	8	0	0.00185245	0.00586512	0.00351206	0.00111685	0	10.2808	0.00585537
TRG_ENDOCYTIC_2_195	195	15	8	0	0.00185245	0.00586512	0.00351206	0.00111685	0	10.2808	0.00585537
MOD_ProDKin_1_196	196	24	3792	282	0.330058	0.275438	0.00561929	0.529387	0.287169	3328.4	0
LIG_Actin_WH2_2_199	199	1	0	0	8.05412e-05	0.000364712	0.000234137	0	0	1.9072	0.385351
LIG_SH2_STAT5_205	205	8	0	1	0.000724871	0.0025906	0.0018731	0	0.00101833	13.0867	0.00143968
MOD_SUMO_207	207	1	1	1	0.000241624	0.000978842	0.000234137	0.000139606	0.00101833	2.762	0.251328
LIG_CYCLIN_1_209	209	4267	7160	980	0.999275	0.0025906	0.999063	0.999581	0.997963	3.52336	0.171756
LIG_MAPK_1_209	209	0	1	0	8.05412e-05	0.000364712	0	0.000139606	0	0.733411	0.693014
LIG_SH3_3_209	209	1	0	0	8.05412e-05	0.000364712	0.000234137	0	0	1.9072	0.385351
TRG_NLS_MonoExtN_4_210	210	0	1	0	8.05412e-05	0.000364712	0	0.000139606	0	0.733411	0.693014
LIG_PTB_Apo_2_211	211	1	0	0	8.05412e-05	0.000364712	0.000234137	0	0	1.9072	0.385351
TRG_NLS_MonoExtN_4_211	211	1	0	0	8.05412e-05	0.000364712	0.000234137	0	0	1.9072	0.385351
MOD_PKA_2_212	212	4264	7158	980	0.998872	0.00381336	0.998361	0.999302	0.997963	2.88564	0.23626
TRG_NLS_MonoCore_2_212	212	1	1	2	0.000322165	0.00126487	0.000234137	0.000139606	0.00203666	9.80684	0.00742115
LIG_MAPK_1_213	213	4265	7160	981	0.999195	0.00284158	0.998595	0.999581	0.998982	3.2924	0.192781
CLV_PCSK_FUR_1_213	213	0	1	2	0.000241624	0.000978842	0	0.000139606	0.00203666	14.4394	0.000732027
TRG_NLS_MonoExtN_4_213	213	0	1	2	0.000241624	0.000978842	0	0.000139606	0.00203666	14.4394	0.000732027
MOD_PKA_1_213	213	2	0	0	0.000161082	0.00068093	0.000468274	0	0	3.81471	0.148473
LIG_14-3-3_2_213	213	1	0	0	8.05412e-05	0.000364712	0.000234137	0	0	1.9072	0.385351
LIG_14-3-3_3_214	214	1	0	0	8.05412e-05	0.000364712	0.000234137	0	0	1.9072	0.385351
LIG_CYCLIN_1_216	216	4267	7163	981	0.999597	0.00154205	0.999063	1	0.998982	6.83402	0.0328104
MOD_GSK3_1_218	218	98	94	13	0.016511	0.0365374	0.0229454	0.013123	0.0132383	16.6007	0.000248434
MOD_GSK3_1_219	219	0	1	0	8.05412e-05	0.000364712	0	0.000139606	0	0.733411	0.693014
MOD_PKA_2_221	221	4	1	0	0.000402706	0.00154205	0.000936549	0.000139606	0	4.6511	0.0977299
LIG_14-3-3_2_222	222	4	1	0	0.000402706	0.00154205	0.000936549	0.000139606	0	4.6511	0.0977299
MOD_TYR_ITSM_224	224	0	1	0	8.05412e-05	0.000364712	0	0.000139606	0	0.733411	0.693014
MOD_CK2_1_224	224	0	1	0	8.05412e-05	0.000364712	0	0.000139606	0	0.733411	0.693014
TRG_ENDOCYTIC_2_228	228	4262	7162	979	0.998953	0.00357469	0.997893	0.99986	0.996945	14.0144	0.000905339
LIG_SH2_STAT5_228	228	4264	7162	975	0.998792	0.00404952	0.998361	0.99986	0.992872	35.9577	1.55553e-08
LIG_SH2_SRC_228	228	4262	7160	970	0.998067	0.00608437	0.997893	0.999581	0.98778	62.4435	2.75782e-14
TRG_ENDOCYTIC_2_229	229	0	0	3	0.000241624	0.000978842	0	0	0.00305499	34.9392	2.58851e-08
LIG_CYCLIN_1_230	230	0	1	0	8.05412e-05	0.000364712	0	0.000139606	0	0.733411	0.693014
MOD_PIKK_1_232	232	4265	7163	981	0.999436	0.00207647	0.998595	1	0.998982	9.76226	0.00758843
MOD_GSK3_1_232	232	2	0	0	0.000161082	0.00068093	0.000468274	0	0	3.81471	0.148473
MOD_PKA_2_232	232	0	0	1	8.05412e-05	0.000364712	0	0	0.00101833	11.6445	0.0029609
MOD_CK2_1_235	235	4246	7159	750	0.978979	0.0442926	0.994147	0.999442	0.763747	2403.99	0
LIG_FHA_2_236	236	4246	7159	749	0.978898	0.0444269	0.994147	0.999442	0.762729	2415.9	0
LIG_HCF-1_HBM_1_241	241	2	2	0	0.000322165	0.00126487	0.000468274	0.000279213	0	0.640606	0.725929
MOD_ProDKin_1_242	242	4249	7160	969	0.996939	0.00902202	0.994849	0.999581	0.986762	55.8387	7.4951e-13
MOD_CK2_1_242	242	6	0	0	0.000483247	0.00181219	0.00140482	0	0	11.4478	0.00326692
MOD_CDK_1_242	242	1	0	0	8.05412e-05	0.000364712	0.000234137	0	0	1.9072	0.385351
MOD_CK2_1_243	243	3	0	9	0.000966495	0.00333333	0.000702412	0	0.00916497	75.5975	3.83885e-17
LIG_FHA_2_243	243	6	0	0	0.000483247	0.00181219	0.00140482	0	0	11.4478	0.00326692
LIG_SH2_STAT5_244	244	4251	7160	978	0.997825	0.00673356	0.995317	0.999581	0.995927	24.1903	5.58667e-06
LIG_SH2_SRC_244	244	0	1	4	0.000402706	0.00154205	0	0.000139606	0.00407332	35.8206	1.66595e-08
LIG_FHA_2_244	244	3	0	0	0.000241624	0.000978842	0.000702412	0	0	5.72253	0.0571965
MOD_PKA_2_248	248	1	0	0	8.05412e-05	0.000364712	0.000234137	0	0	1.9072	0.385351
LIG_PTB_Apo_2_249	249	4	2	2	0.00064433	0.00233573	0.000936549	0.000279213	0.00203666	5.00579	0.0818478
LIG_FHA_2_249	249	1	1	0	0.000161082	0.00068093	0.000234137	0.000139606	0	0.320251	0.852037
LIG_SH2_SRC_252	252	1	0	0	8.05412e-05	0.000364712	0.000234137	0	0	1.9072	0.385351
LIG_Actin_WH2_2_252	252	1	0	0	8.05412e-05	0.000364712	0.000234137	0	0	1.9072	0.385351
TRG_ENDOCYTIC_2_252	252	1	0	0	8.05412e-05	0.000364712	0.000234137	0	0	1.9072	0.385351
MOD_PKA_2_255	255	0	0	1	8.05412e-05	0.000364712	0	0	0.00101833	11.6445	0.0029609
TRG_LysEnd_APsAcLL_1_255	255	1	0	0	8.05412e-05	0.000364712	0.000234137	0	0	1.9072	0.385351
LIG_CYCLIN_1_257	257	4	0	0	0.000322165	0.00126487	0.000936549	0	0	7.63065	0.0220306
LIG_BRCT_BRCA1_1_257	257	0	1	0	8.05412e-05	0.000364712	0	0.000139606	0	0.733411	0.693014
LIG_CYCLIN_1_264	264	2	0	0	0.000161082	0.00068093	0.000468274	0	0	3.81471	0.148473
MOD_PKA_2_267	267	4	8	1	0.00104704	0.00357469	0.000936549	0.00111685	0.00101833	0.084001	0.958869
MOD_GSK3_1_267	267	1	0	0	8.05412e-05	0.000364712	0.000234137	0	0	1.9072	0.385351
MOD_PKA_1_268	268	4178	211	598	0.401659	0.292575	0.978225	0.0294569	0.608961	10212.4	0
MOD_PKA_2_268	268	4174	210	598	0.401256	0.292505	0.977289	0.0293173	0.608961	10199.6	0
LIG_MAPK_1_268	268	0	0	2	0.000161082	0.00068093	0	0	0.00203666	23.2909	8.75872e-06
LIG_14-3-3_2_269	269	0	0	2	0.000161082	0.00068093	0	0	0.00203666	23.2909	8.75872e-06
MOD_GSK3_1_270	270	1	0	0	8.05412e-05	0.000364712	0.000234137	0	0	1.9072	0.385351
MOD_GSK3_1_271	271	1	0	0	8.05412e-05	0.000364712	0.000234137	0	0	1.9072	0.385351
LIG_SH3_3_273	273	0	0	1	8.05412e-05	0.000364712	0	0	0.00101833	11.6445	0.0029609
MOD_CK2_1_276	276	4250	7161	980	0.997986	0.00630215	0.995083	0.999721	0.997963	28.6383	6.0433e-07
LIG_HP1_1_276	276	17	3	0	0.00161082	0.00519796	0.00398033	0.000418819	0	22.8236	1.10641e-05
LIG_NRBOX_276	276	0	1	0	8.05412e-05	0.000364712	0	0.000139606	0	0.733411	0.693014
MOD_GSK3_1_283	283	2	2	2	0.000483247	0.00181219	0.000468274	0.000279213	0.00203666	5.52533	0.0631234
MOD_PIKK_1_283	283	0	1	0	8.05412e-05	0.000364712	0	0.000139606	0	0.733411	0.693014
MOD_PIKK_1_284	284	4177	7133	960	0.988241	0.0277673	0.977991	0.995812	0.977597	83.5176	7.31789e-19
MOD_CK2_1_284	284	0	0	1	8.05412e-05	0.000364712	0	0	0.00101833	11.6445	0.0029609
LIG_SH2_STAT3_285	285	12	2	4	0.00144974	0.00474456	0.00280965	0.000279213	0.00407332	16.9048	0.000213386
LIG_Actin_WH2_2_285	285	3	0	1	0.000322165	0.00126487	0.000702412	0	0.00101833	5.70359	0.0577406
LIG_FHA_2_285	285	0	0	1	8.05412e-05	0.000364712	0	0	0.00101833	11.6445	0.0029609
TRG_NES_CRM1_1_288	288	0	0	1	8.05412e-05	0.000364712	0	0	0.00101833	11.6445	0.0029609
MOD_PKA_2_289	289	0	2	0	0.000161082	0.00068093	0	0.000279213	0	1.46694	0.48024
TRG_LysEnd_APsAcLL_1_293	293	0	0	3	0.000241624	0.000978842	0	0	0.00305499	34.9392	2.58851e-08
LIG_14-3-3_2_293	293	1	1	0	0.000161082	0.00068093	0.000234137	0.000139606	0	0.320251	0.852037
LIG_CYCLIN_1_293	293	0	1	0	8.05412e-05	0.000364712	0	0.000139606	0	0.733411	0.693014
MOD_PIKK_1_296	296	2	0	0	0.000161082	0.00068093	0.000468274	0	0	3.81471	0.148473
MOD_GSK3_1_296	296	2	0	0	0.000161082	0.00068093	0.000468274	0	0	3.81471	0.148473
MOD_ProDKin_1_298	298	1	1	1	0.000241624	0.000978842	0.000234137	0.000139606	0.00101833	2.762	0.251328
MOD_CK2_1_298	298	1	1	1	0.000241624	0.000978842	0.000234137	0.000139606	0.00101833	2.762	0.251328
MOD_CK2_1_299	299	9	3	2	0.00112758	0.00381336	0.00210723	0.000418819	0.00203666	7.55462	0.0228842
LIG_FHA_2_299	299	0	0	1	8.05412e-05	0.000364712	0	0	0.00101833	11.6445	0.0029609
MOD_GSK3_1_300	300	0	0	2	0.000161082	0.00068093	0	0	0.00203666	23.2909	8.75872e-06
LIG_FHA_2_300	300	1	0	0	8.05412e-05	0.000364712	0.000234137	0	0	1.9072	0.385351
LIG_TRAF2_1_302	302	4261	7161	979	0.998792	0.00404952	0.997659	0.999721	0.996945	12.4437	0.00198554
MOD_PIKK_1_302	302	1	0	0	8.05412e-05	0.000364712	0.000234137	0	0	1.9072	0.385351
LIG_MAPK_1_304	304	1	0	0	8.05412e-05	0.000364712	0.000234137	0	0	1.9072	0.385351
LIG_SH2_STAT5_309	309	0	1	0	8.05412e-05	0.000364712	0	0.000139606	0	0.733411	0.693014
LIG_MAPK_1_310	310	0	1	0	8.05412e-05	0.000364712	0	0.000139606	0	0.733411	0.693014
MOD_GSK3_1_317	317	4258	7161	978	0.99847	0.00497218	0.996956	0.999721	0.995927	17.897	0.000129935
MOD_PKA_2_317	317	4168	7123	963	0.986952	0.0302173	0.975884	0.994416	0.980652	74.6441	6.18363e-17
MOD_ProDKin_1_317	317	2	1	0	0.000241624	0.000978842	0.000468274	0.000139606	0	1.4542	0.483309
LIG_14-3-3_3_318	318	9	1	0	0.000805412	0.00284158	0.00210723	0.000139606	0	13.7315	0.00104291
LIG_14-3-3_2_318	318	0	3	1	0.000322165	0.00126487	0	0.000418819	0.00101833	3.06192	0.216327
MOD_ProDKin_1_318	318	0	0	1	8.05412e-05	0.000364712	0	0	0.00101833	11.6445	0.0029609
LIG_BRCT_BRCA1_1_319	319	4260	7156	975	0.997986	0.00630215	0.997424	0.999023	0.992872	17.2837	0.000176559
MOD_PKA_2_319	319	2	0	0	0.000161082	0.00068093	0.000468274	0	0	3.81471	0.148473
LIG_BRCT_BRCA1_1_321	321	7	7	4	0.00144974	0.00474456	0.00163896	0.000977244	0.00407332	5.87946	0.0528799
MOD_CK2_1_321	321	2	3	0	0.000402706	0.00154205	0.000468274	0.000418819	0	0.445851	0.800174
LIG_BRCT_BRCA1_1_324	324	1	0	0	8.05412e-05	0.000364712	0.000234137	0	0	1.9072	0.385351
LIG_AGCK_PIF_1_325	325	4245	7153	976	0.996617	0.00982444	0.993912	0.998604	0.99389	19.8211	4.96492e-05
TRG_ENDOCYTIC_2_325	325	2	0	0	0.000161082	0.00068093	0.000468274	0	0	3.81471	0.148473
MOD_GSK3_1_326	326	4256	7151	978	0.997503	0.00758115	0.996488	0.998325	0.995927	4.68867	0.0959112
LIG_BRCT_BRCA1_1_326	326	17	0	2	0.00153028	0.00497218	0.00398033	0	0.00203666	27.9223	8.64487e-07
MOD_PKA_2_326	326	1	2	1	0.000322165	0.00126487	0.000234137	0.000279213	0.00101833	1.62153	0.444517
LIG_SH2_STAT5_328	328	1	1	0	0.000161082	0.00068093	0.000234137	0.000139606	0	0.320251	0.852037
MOD_GSK3_1_330	330	9	7	2	0.00144974	0.00474456	0.00210723	0.000977244	0.00203666	2.61376	0.270664
MOD_PKA_2_330	330	0	1	0	8.05412e-05	0.000364712	0	0.000139606	0	0.733411	0.693014
MOD_PKA_1_331	331	4191	7136	967	0.990174	0.0239733	0.981269	0.996231	0.984725	64.8133	8.43284e-15
MOD_PKA_2_331	331	4189	7130	966	0.989449	0.025414	0.980801	0.995393	0.983707	57.9424	2.61802e-13
LIG_MAPK_1_331	331	1	0	0	8.05412e-05	0.000364712	0.000234137	0	0	1.9072	0.385351
MOD_PKA_2_333	333	9	0	0	0.000724871	0.0025906	0.00210723	0	0	17.1759	0.00018634
MOD_CK2_1_333	333	2	1	1	0.000322165	0.00126487	0.000468274	0.000139606	0.00101833	2.50209	0.286206
MOD_ProDKin_1_333	333	0	1	0	8.05412e-05	0.000364712	0	0.000139606	0	0.733411	0.693014
MOD_CDK_1_333	333	0	1	0	8.05412e-05	0.000364712	0	0.000139606	0	0.733411	0.693014
MOD_CK2_1_334	334	2	6	0	0.00064433	0.00233573	0.000468274	0.000837638	0	1.25442	0.534081
MOD_CK2_1_335	335	12	5	195	0.0170747	0.0375339	0.00280965	0.000698032	0.198574	2093.72	0
MOD_CK2_1_336	336	569	92	21	0.0549291	0.0924094	0.133224	0.0128438	0.0213849	770.026	6.17867e-168
LIG_FHA_2_336	336	12	5	216	0.0187661	0.0404751	0.00280965	0.000698032	0.219959	2344.74	0
LIG_FHA_2_337	337	569	92	21	0.0549291	0.0924094	0.133224	0.0128438	0.0213849	770.026	6.17867e-168
MOD_CK2_1_337	337	8	2	1	0.000885954	0.00308905	0.0018731	0.000279213	0.00101833	7.70028	0.0212768
LIG_SH2_STAT5_337	337	1	0	0	8.05412e-05	0.000364712	0.000234137	0	0	1.9072	0.385351
MOD_SUMO_338	338	3537	7038	733	0.91076	0.130625	0.828143	0.982549	0.746436	1139.13	4.37113e-248
LIG_FHA_2_338	338	0	2	1	0.000241624	0.000978842	0	0.000279213	0.00101833	3.52652	0.171485
LIG_TRAF2_1_339	339	568	92	21	0.0548486	0.0923099	0.13299	0.0128438	0.0213849	768.074	1.64024e-167
MOD_SUMO_339	339	15	6	0	0.00169137	0.00542199	0.00351206	0.000837638	0	13.1406	0.00140136
LIG_MAPK_1_339	339	1	0	0	8.05412e-05	0.000364712	0.000234137	0	0	1.9072	0.385351
TRG_LysEnd_APsAcLL_1_340	340	8	63	1	0.00579897	0.0154814	0.0018731	0.0087952	0.00101833	26.4641	1.7922e-06
LIG_TRAF2_1_340	340	8	2	1	0.000885954	0.00308905	0.0018731	0.000279213	0.00101833	7.70028	0.0212768
TRG_NES_CRM1_1_343	343	4225	7155	972	0.994845	0.0140256	0.98923	0.998883	0.989817	53.8809	1.99481e-12
LIG_14-3-3_2_347	347	1	0	0	8.05412e-05	0.000364712	0.000234137	0	0	1.9072	0.385351
MOD_GSK3_1_348	348	1	880	1	0.0710374	0.111316	0.000234137	0.122854	0.00101833	688.842	2.62938e-150
LIG_CYCLIN_1_350	350	0	1	0	8.05412e-05	0.000364712	0	0.000139606	0	0.733411	0.693014
MOD_CK2_1_352	352	1	892	1	0.0720039	0.112392	0.000234137	0.124529	0.00101833	699.042	1.603e-152
LIG_FHA_2_353	353	1	891	1	0.0719233	0.112302	0.000234137	0.124389	0.00101833	698.191	2.45293e-152
LIG_CYCLIN_1_353	353	1	0	0	8.05412e-05	0.000364712	0.000234137	0	0	1.9072	0.385351
MOD_GSK3_1_357	357	1	0	0	8.05412e-05	0.000364712	0.000234137	0	0	1.9072	0.385351
LIG_Actin_WH2_2_359	359	4249	7114	925	0.989691	0.0249363	0.994849	0.993159	0.941955	238.899	1.32981e-52
LIG_BRCT_BRCA1_1_359	359	1	0	0	8.05412e-05	0.000364712	0.000234137	0	0	1.9072	0.385351
TRG_ENDOCYTIC_2_360	360	4255	7107	979	0.993959	0.0160191	0.996254	0.992182	0.996945	8.97137	0.0112692
TRG_LysEnd_APsAcLL_1_361	361	9	7	78	0.00757088	0.0193322	0.00210723	0.000977244	0.0794297	733.296	5.8449e-160
MOD_GSK3_1_361	361	0	1	0	8.05412e-05	0.000364712	0	0.000139606	0	0.733411	0.693014
LIG_SxIP_EBH_1_366	366	0	1	0	8.05412e-05	0.000364712	0	0.000139606	0	0.733411	0.693014
MOD_PKA_2_367	367	1	0	0	8.05412e-05	0.000364712	0.000234137	0	0	1.9072	0.385351
MOD_PKA_2_368	368	4231	7150	960	0.993959	0.0160191	0.990635	0.998185	0.977597	72.9568	1.43758e-16
MOD_PKA_1_368	368	3831	7127	973	0.960938	0.0716383	0.89698	0.994974	0.990835	709.895	7.05066e-155
LIG_14-3-3_3_368	368	1	8	1	0.000805412	0.00284158	0.000234137	0.00111685	0.00101833	2.65065	0.265717
LIG_14-3-3_2_368	368	2	1	1	0.000322165	0.00126487	0.000468274	0.000139606	0.00101833	2.50209	0.286206
LIG_MAPK_1_368	368	0	1	0	8.05412e-05	0.000364712	0	0.000139606	0	0.733411	0.693014
LIG_14-3-3_2_369	369	0	0	11	0.000885954	0.00308905	0	0	0.0112016	128.193	1.45627e-28
TRG_LysEnd_APsAcLL_1_369	369	1	0	0	8.05412e-05	0.000364712	0.000234137	0	0	1.9072	0.385351
MOD_PKA_2_374	374	0	2	0	0.000161082	0.00068093	0	0.000279213	0	1.46694	0.48024
MOD_ProDKin_1_374	374	0	0	1	8.05412e-05	0.000364712	0	0	0.00101833	11.6445	0.0029609
MOD_CDK_1_374	374	0	0	1	8.05412e-05	0.000364712	0	0	0.00101833	11.6445	0.0029609
MOD_PKA_1_375	375	4267	7159	977	0.998953	0.00357469	0.999063	0.999442	0.994908	17.0437	0.000199072
LIG_MAPK_1_375	375	4265	7159	977	0.998792	0.00404952	0.998595	0.999442	0.994908	14.9165	0.000576669
MOD_PIKK_1_375	375	0	0	4	0.000322165	0.00126487	0	0	0.00407332	46.5893	7.64279e-11
MOD_PKA_2_375	375	1	0	1	0.000161082	0.00068093	0.000234137	0	0.00101833	5.77625	0.0556806
MOD_GSK3_1_375	375	0	0	1	8.05412e-05	0.000364712	0	0	0.00101833	11.6445	0.0029609
LIG_MAPK_1_376	376	3	2	0	0.000402706	0.00154205	0.000702412	0.000279213	0	1.62002	0.444854
TRG_LysEnd_APsAcLL_1_377	377	0	3	4	0.000563789	0.00207647	0	0.000418819	0.00407332	24.1418	5.72359e-06
LIG_PP1_378	378	1	5	3	0.000724871	0.0025906	0.000234137	0.000698032	0.00305499	8.78783	0.0123523
LIG_CYCLIN_1_379	379	4201	7139	974	0.991785	0.020685	0.98361	0.996649	0.991853	55.8325	7.51831e-13
LIG_MAPK_1_379	379	0	0	1	8.05412e-05	0.000364712	0	0	0.00101833	11.6445	0.0029609
MOD_PIKK_1_379	379	0	0	1	8.05412e-05	0.000364712	0	0	0.00101833	11.6445	0.0029609
MOD_PKA_2_379	379	0	0	1	8.05412e-05	0.000364712	0	0	0.00101833	11.6445	0.0029609
TRG_LysEnd_APsAcLL_1_380	380	4248	7147	955	0.994684	0.0143927	0.994615	0.997766	0.972505	104.232	2.32446e-23
LIG_NRBOX_380	380	0	1	0	8.05412e-05	0.000364712	0	0.000139606	0	0.733411	0.693014
MOD_CK2_1_384	384	2	1	3	0.000483247	0.00181219	0.000468274	0.000139606	0.00305499	15.1996	0.00050054
MOD_GSK3_1_386	386	1	1	0	0.000161082	0.00068093	0.000234137	0.000139606	0	0.320251	0.852037
LIG_14-3-3_2_389	389	4122	6659	845	0.936372	0.102856	0.965114	0.929638	0.860489	159.579	2.2279e-35
MOD_CK2_1_390	390	4261	7158	976	0.998309	0.00542199	0.997659	0.999302	0.99389	16.6094	0.000247351
MOD_GSK3_1_390	390	2	2	3	0.000563789	0.00207647	0.000468274	0.000279213	0.00305499	11.9144	0.00258713
LIG_FHA_2_391	391	0	0	1	8.05412e-05	0.000364712	0	0	0.00101833	11.6445	0.0029609
TRG_NES_CRM1_1_392	392	14	0	0	0.00112758	0.00381336	0.00327792	0	0	26.7288	1.57005e-06
LIG_Actin_WH2_2_396	396	2	0	0	0.000161082	0.00068093	0.000468274	0	0	3.81471	0.148473
MOD_GSK3_1_398	398	3	8	0	0.000885954	0.00308905	0.000702412	0.00111685	0	1.46475	0.480766
LIG_BRCT_BRCA1_1_400	400	1	7	0	0.00064433	0.00233573	0.000234137	0.000977244	0	2.98208	0.225138
MOD_PIKK_1_402	402	4268	7162	980	0.999517	0.00181219	0.999298	0.99986	0.997963	7.08194	0.0289852
MOD_CK2_1_402	402	49	0	14	0.0050741	0.0138413	0.0114727	0	0.0142566	87.5708	9.64391e-20
MOD_GSK3_1_402	402	0	2	5	0.000563789	0.00207647	0	0.000279213	0.00509165	39.1682	3.12412e-09
LIG_FHA_2_403	403	0	9	1	0.000805412	0.00284158	0	0.00125646	0.00101833	5.30878	0.0703416
LIG_TRAF2_1_405	405	49	0	14	0.0050741	0.0138413	0.0114727	0	0.0142566	87.5708	9.64391e-20
LIG_MAPK_1_412	412	4263	7163	978	0.999034	0.00333333	0.998127	1	0.995927	20.3821	3.75051e-05
LIG_14-3-3_3_412	412	0	0	2	0.000161082	0.00068093	0	0	0.00203666	23.2909	8.75872e-06
LIG_APCC_Dbox_1_414	414	4268	7159	978	0.999114	0.00308905	0.999298	0.999442	0.995927	12.3013	0.0021321
LIG_RGD_415	415	4264	7159	977	0.998711	0.00428335	0.998361	0.999442	0.994908	14.4104	0.00074273
LIG_SH2_GRB2_420	420	1	0	0	8.05412e-05	0.000364712	0.000234137	0	0	1.9072	0.385351
LIG_SH2_STAT5_420	420	1	0	0	8.05412e-05	0.000364712	0.000234137	0	0	1.9072	0.385351
MOD_PIKK_1_422	422	1	0	1	0.000161082	0.00068093	0.000234137	0	0.00101833	5.77625	0.0556806
MOD_PKA_2_422	422	1	0	1	0.000161082	0.00068093	0.000234137	0	0.00101833	5.77625	0.0556806
TRG_LysEnd_APsAcLL_1_423	423	2	0	0	0.000161082	0.00068093	0.000468274	0	0	3.81471	0.148473
LIG_PTB_Apo_2_426	426	5	1	2	0.00064433	0.00233573	0.00117069	0.000139606	0.00203666	7.6279	0.0220609
LIG_PTB_Phospho_1_426	426	5	1	2	0.00064433	0.00233573	0.00117069	0.000139606	0.00203666	7.6279	0.0220609
LIG_CYCLIN_1_426	426	2	0	0	0.000161082	0.00068093	0.000468274	0	0	3.81471	0.148473
MOD_ProDKin_1_426	426	1	1	0	0.000161082	0.00068093	0.000234137	0.000139606	0	0.320251	0.852037
TRG_NES_CRM1_1_426	426	1	0	0	8.05412e-05	0.000364712	0.000234137	0	0	1.9072	0.385351
LIG_SH2_STAT3_430	430	0	1	0	8.05412e-05	0.000364712	0	0.000139606	0	0.733411	0.693014
TRG_ENDOCYTIC_2_432	432	5	1	2	0.00064433	0.00233573	0.00117069	0.000139606	0.00203666	7.6279	0.0220609
LIG_CYCLIN_1_432	432	1	0	0	8.05412e-05	0.000364712	0.000234137	0	0	1.9072	0.385351
LIG_BRCT_BRCA1_1_434	434	0	1	0	8.05412e-05	0.000364712	0	0.000139606	0	0.733411	0.693014
LIG_MAPK_1_436	436	1	0	0	8.05412e-05	0.000364712	0.000234137	0	0	1.9072	0.385351
LIG_SH2_STAT5_437	437	1	1	0	0.000161082	0.00068093	0.000234137	0.000139606	0	0.320251	0.852037
LIG_PP1_441	441	4246	7151	837	0.985341	0.0332016	0.994147	0.998325	0.852342	1309.16	5.25115e-285
TRG_LysEnd_APsAcLL_1_441	441	1	4	134	0.0111952	0.0266762	0.000234137	0.000558425	0.136456	1511.44	0
LIG_CYCLIN_1_443	443	4267	7163	978	0.999356	0.00233573	0.999063	1	0.995927	23.1162	9.5585e-06
MOD_PIKK_1_443	443	2	0	2	0.000322165	0.00126487	0.000468274	0	0.00203666	11.5544	0.00309745
LIG_PTB_Apo_2_445	445	0	2	0	0.000161082	0.00068093	0	0.000279213	0	1.46694	0.48024
LIG_SH2_GRB2_446	446	0	0	4	0.000322165	0.00126487	0	0	0.00407332	46.5893	7.64279e-11
MOD_CK2_1_446	446	0	0	1	8.05412e-05	0.000364712	0	0	0.00101833	11.6445	0.0029609
TRG_ENDOCYTIC_2_448	448	0	1	0	8.05412e-05	0.000364712	0	0.000139606	0	0.733411	0.693014
LIG_14-3-3_2_449	449	0	0	1	8.05412e-05	0.000364712	0	0	0.00101833	11.6445	0.0029609
TRG_NES_CRM1_1_452	452	128	1870	70	0.166559	0.195601	0.0299696	0.261064	0.0712831	1099.08	2.18196e-239
LIG_EH1_1_454	454	0	0	1	8.05412e-05	0.000364712	0	0	0.00101833	11.6445	0.0029609
LIG_SH2_STAT5_456	456	1	3	1	0.000402706	0.00154205	0.000234137	0.000418819	0.00101833	1.23066	0.540464
LIG_Actin_WH2_2_460	460	48	40	2	0.00724871	0.018647	0.0112386	0.00558425	0.00203666	15.9128	0.000350404
LIG_Actin_WH2_2_461	461	2	2	2	0.000483247	0.00181219	0.000468274	0.000279213	0.00203666	5.52533	0.0631234
MOD_ProDKin_1_461	461	1	0	1	0.000161082	0.00068093	0.000234137	0	0.00101833	5.77625	0.0556806
MOD_GSK3_1_461	461	1	0	1	0.000161082	0.00068093	0.000234137	0	0.00101833	5.77625	0.0556806
LIG_CYCLIN_1_462	462	1	0	0	8.05412e-05	0.000364712	0.000234137	0	0	1.9072	0.385351
LIG_SH3_3_463	463	0	1	0	8.05412e-05	0.000364712	0	0.000139606	0	0.733411	0.693014
MOD_GSK3_1_464	464	0	2	0	0.000161082	0.00068093	0	0.000279213	0	1.46694	0.48024
MOD_ProDKin_1_465	465	4261	7155	970	0.997584	0.00737105	0.997659	0.998883	0.98778	44.1839	2.54436e-10
MOD_CDK_1_465	465	0	0	1	8.05412e-05	0.000364712	0	0	0.00101833	11.6445	0.0029609
MOD_CK2_1_466	466	0	1	0	8.05412e-05	0.000364712	0	0.000139606	0	0.733411	0.693014
MOD_GSK3_1_467	467	4197	7152	976	0.992671	0.0188189	0.982674	0.998464	0.99389	91.9143	1.09917e-20
LIG_ODPH_VHL_1_467	467	0	0	2	0.000161082	0.00068093	0	0	0.00203666	23.2909	8.75872e-06
LIG_SCF_FBW7_1_467	467	0	1	0	8.05412e-05	0.000364712	0	0.000139606	0	0.733411	0.693014
LIG_PP2B_1_468	468	9	0	0	0.000724871	0.0025906	0.00210723	0	0	17.1759	0.00018634
MOD_PIKK_1_468	468	1	0	1	0.000161082	0.00068093	0.000234137	0	0.00101833	5.77625	0.0556806
MOD_PKA_2_468	468	1	0	0	8.05412e-05	0.000364712	0.000234137	0	0	1.9072	0.385351
MOD_GSK3_1_468	468	1	0	0	8.05412e-05	0.000364712	0.000234137	0	0	1.9072	0.385351
LIG_APCC_Dbox_1_471	471	1	0	0	8.05412e-05	0.000364712	0.000234137	0	0	1.9072	0.385351
MOD_PKA_2_471	471	1	0	0	8.05412e-05	0.000364712	0.000234137	0	0	1.9072	0.385351
MOD_CK2_1_471	471	0	0	1	8.05412e-05	0.000364712	0	0	0.00101833	11.6445	0.0029609
LIG_CtBP_472	472	4	0	0	0.000322165	0.00126487	0.000936549	0	0	7.63065	0.0220306
LIG_MAPK_1_476	476	4239	7154	813	0.983086	0.03725	0.992508	0.998744	0.827902	1550.66	0
LIG_CYCLIN_1_476	476	3	2	0	0.000402706	0.00154205	0.000702412	0.000279213	0	1.62002	0.444854
MOD_GSK3_1_476	476	0	0	1	8.05412e-05	0.000364712	0	0	0.00101833	11.6445	0.0029609
CLV_PCSK_FUR_1_476	476	0	1	0	8.05412e-05	0.000364712	0	0.000139606	0	0.733411	0.693014
LIG_SH3_3_477	477	6	0	0	0.000483247	0.00181219	0.00140482	0	0	11.4478	0.00326692
MOD_PKA_2_478	478	4265	7152	981	0.99855	0.00474456	0.998595	0.998464	0.998982	0.168738	0.919092
MOD_PIKK_1_478	478	0	0	3	0.000241624	0.000978842	0	0	0.00305499	34.9392	2.58851e-08
MOD_PKA_1_478	478	0	1	0	8.05412e-05	0.000364712	0	0.000139606	0	0.733411	0.693014
LIG_FHA_2_481	481	21	7	167	0.0157055	0.035099	0.00491688	0.000977244	0.170061	1646.16	0
MOD_CK2_1_481	481	0	1	0	8.05412e-05	0.000364712	0	0.000139606	0	0.733411	0.693014
MOD_CK2_1_486	486	4247	7150	982	0.99702	0.00881917	0.994381	0.998185	1	16.2212	0.000300339
MOD_ProDKin_1_487	487	6	0	0	0.000483247	0.00181219	0.00140482	0	0	11.4478	0.00326692
MOD_CDK_1_487	487	6	0	0	0.000483247	0.00181219	0.00140482	0	0	11.4478	0.00326692
LIG_FHA_2_487	487	2	0	0	0.000161082	0.00068093	0.000468274	0	0	3.81471	0.148473
LIG_SH2_GRB2_488	488	11	1066	3	0.0869845	0.128336	0.00257551	0.14882	0.00305499	815.136	9.89558e-178
MOD_GSK3_1_488	488	39	0	9	0.00386598	0.0110033	0.00913135	0	0.00916497	65.7071	5.39356e-15
LIG_SH2_STAT5_488	488	2	5	0	0.000563789	0.00207647	0.000468274	0.000698032	0	0.852193	0.653053
TRG_ENDOCYTIC_2_488	488	4	2	0	0.000483247	0.00181219	0.000936549	0.000279213	0	2.9091	0.233505
LIG_14-3-3_3_488	488	3	1	1	0.000402706	0.00154205	0.000702412	0.000139606	0.00101833	3.10932	0.211261
MOD_PIKK_1_488	488	2	0	0	0.000161082	0.00068093	0.000468274	0	0	3.81471	0.148473
LIG_MAPK_1_490	490	6	4	0	0.000805412	0.00284158	0.00140482	0.000558425	0	3.24134	0.197766
TRG_NES_CRM1_1_492	492	67	32	7	0.00853737	0.0213529	0.0156872	0.0044674	0.00712831	40.0421	2.01824e-09
MOD_PKA_2_492	492	40	0	9	0.00394652	0.0111972	0.00936549	0	0.00916497	67.0894	2.70224e-15
LIG_14-3-3_2_493	493	4167	7020	938	0.976562	0.0482638	0.97565	0.980036	0.955193	23.5236	7.79691e-06
LIG_CYCLIN_1_493	493	2	1	3	0.000483247	0.00181219	0.000468274	0.000139606	0.00305499	15.1996	0.00050054
MOD_GSK3_1_494	494	0	0	1	8.05412e-05	0.000364712	0	0	0.00101833	11.6445	0.0029609
LIG_Clathr_ClatBox_1_495	495	2	1	3	0.000483247	0.00181219	0.000468274	0.000139606	0.00305499	15.1996	0.00050054
LIG_PTB_Apo_2_495	495	1	0	0	8.05412e-05	0.000364712	0.000234137	0	0	1.9072	0.385351
LIG_AP2alpha_2_499	499	1	0	0	8.05412e-05	0.000364712	0.000234137	0	0	1.9072	0.385351
LIG_CYCLIN_1_500	500	4256	7162	982	0.998711	0.00428335	0.996488	0.99986	1	25.0209	3.68785e-06
LIG_SH2_STAT5_501	501	0	4	0	0.000322165	0.00126487	0	0.000558425	0	2.93435	0.230576
TRG_ENDOCYTIC_2_501	501	0	4	0	0.000322165	0.00126487	0	0.000558425	0	2.93435	0.230576
LIG_APCC_Dbox_1_504	504	33	7	5	0.00362436	0.0104174	0.00772653	0.000977244	0.00509165	34.3868	3.4119e-08
LIG_MAPK_1_505	505	3929	7133	725	0.94934	0.0870566	0.919925	0.995812	0.738289	1307.97	9.49708e-285
CLV_PCSK_FUR_1_505	505	1	2	0	0.000241624	0.000978842	0.000234137	0.000279213	0	0.280219	0.869263
MOD_PKA_2_507	507	1	2	0	0.000241624	0.000978842	0.000234137	0.000279213	0	0.280219	0.869263
MOD_GSK3_1_507	507	1	2	0	0.000241624	0.000978842	0.000234137	0.000279213	0	0.280219	0.869263
TRG_LysEnd_APsAcLL_1_508	508	3925	7130	721	0.948454	0.0881807	0.918989	0.995393	0.734216	1320.57	1.74279e-287
LIG_RGD_508	508	3	1	0	0.000322165	0.00126487	0.000702412	0.000139606	0	2.97515	0.225919
LIG_SH3_3_508	508	1	0	0	8.05412e-05	0.000364712	0.000234137	0	0	1.9072	0.385351
LIG_14-3-3_2_508	508	0	1	0	8.05412e-05	0.000364712	0	0.000139606	0	0.733411	0.693014
MOD_ProDKin_1_511	511	4268	7160	980	0.999356	0.00233573	0.999298	0.999581	0.997963	3.54453	0.169948
MOD_CK2_1_511	511	4262	7162	982	0.999195	0.00284158	0.997893	0.99986	1	13.7315	0.00104291
MOD_CDK_1_511	511	2	0	0	0.000161082	0.00068093	0.000468274	0	0	3.81471	0.148473
LIG_FHA_2_512	512	2	0	2	0.000322165	0.00126487	0.000468274	0	0.00203666	11.5544	0.00309745
MOD_GSK3_1_512	512	0	1	1	0.000161082	0.00068093	0	0.000139606	0.00101833	5.1893	0.0746719
LIG_Clathr_ClatBox_1_512	512	0	0	1	8.05412e-05	0.000364712	0	0	0.00101833	11.6445	0.0029609
LIG_TRAF6_513	513	4259	7160	980	0.998631	0.00451498	0.99719	0.999581	0.997963	11.5328	0.00313099
LIG_TRAF2_1_514	514	4263	7162	982	0.999275	0.0025906	0.998127	0.99986	1	11.8735	0.00264055
MOD_PIKK_1_518	518	4202	7139	967	0.991302	0.0216849	0.983845	0.996649	0.984725	56.2268	6.17321e-13
MOD_GSK3_1_521	521	4145	7068	954	0.979945	0.0426704	0.970499	0.986737	0.971487	39.7832	2.29712e-09
MOD_PKA_2_521	521	2	1	0	0.000241624	0.000978842	0.000468274	0.000139606	0	1.4542	0.483309
MOD_PKA_2_525	525	39	2639	62	0.220683	0.229208	0.00913135	0.368421	0.0631365	2162.22	0
MOD_GSK3_1_525	525	119	95	26	0.0193299	0.0414402	0.0278623	0.0132626	0.0264766	32.959	6.96687e-08
MOD_GSK3_1_527	527	7	0	2	0.000724871	0.0025906	0.00163896	0	0.00203666	12.4557	0.00197373
MOD_ProDKin_1_529	529	0	0	1	8.05412e-05	0.000364712	0	0	0.00101833	11.6445	0.0029609
MOD_ProDKin_1_530	530	54	6	5	0.00523518	0.0142095	0.0126434	0.000837638	0.00509165	71.6125	2.81548e-16
LIG_SH2_STAT5_531	531	6	12	2	0.00161082	0.00519796	0.00140482	0.00167528	0.00203666	0.241926	0.886067
TRG_ENDOCYTIC_2_531	531	2	0	0	0.000161082	0.00068093	0.000468274	0	0	3.81471	0.148473
LIG_SH3_3_536	536	12	5	165	0.0146585	0.0332016	0.00280965	0.000698032	0.168024	1737.33	0
MOD_CK2_1_537	537	6	0	2	0.00064433	0.00233573	0.00140482	0	0.00203666	11.4109	0.00332785
MOD_GSK3_1_537	537	6	0	2	0.00064433	0.00233573	0.00140482	0	0.00203666	11.4109	0.00332785
TRG_NES_CRM1_1_538	538	1	0	0	8.05412e-05	0.000364712	0.000234137	0	0	1.9072	0.385351
LIG_APCC_Dbox_1_540	540	1	0	0	8.05412e-05	0.000364712	0.000234137	0	0	1.9072	0.385351
MOD_GSK3_1_541	541	0	1	0	8.05412e-05	0.000364712	0	0.000139606	0	0.733411	0.693014
LIG_SH2_STAT3_548	548	1	0	0	8.05412e-05	0.000364712	0.000234137	0	0	1.9072	0.385351
TRG_ENDOCYTIC_2_550	550	4265	7163	977	0.999114	0.00308905	0.998595	1	0.994908	27.2736	1.1957e-06
LIG_SH2_STAT5_550	550	0	0	1	8.05412e-05	0.000364712	0	0	0.00101833	11.6445	0.0029609
MOD_CK2_1_552	552	0	1	0	8.05412e-05	0.000364712	0	0.000139606	0	0.733411	0.693014
LIG_PTB_Apo_2_553	553	0	0	13	0.00104704	0.00357469	0	0	0.0132383	151.525	1.24942e-33
LIG_FHA_2_553	553	0	1	0	8.05412e-05	0.000364712	0	0.000139606	0	0.733411	0.693014
LIG_14-3-3_2_555	555	3847	1824	688	0.512162	0.300902	0.900726	0.254642	0.700611	4621.71	0
LIG_MAPK_1_555	555	4	1	2	0.000563789	0.00207647	0.000936549	0.000139606	0.00203666	7.12122	0.0284215
LIG_PP1_559	559	4267	7163	976	0.999195	0.00284158	0.999063	1	0.99389	40.2006	1.86449e-09
MOD_PIKK_1_559	559	1	0	0	8.05412e-05	0.000364712	0.000234137	0	0	1.9072	0.385351
MOD_SUMO_560	560	0	0	1	8.05412e-05	0.000364712	0	0	0.00101833	11.6445	0.0029609
MOD_PIKK_1_562	562	4247	7155	975	0.996859	0.00922395	0.994381	0.998883	0.992872	22.7363	1.15579e-05
MOD_GSK3_1_562	562	4257	4858	962	0.811614	0.210144	0.996722	0.678207	0.979633	1972.25	0
MOD_PKA_2_562	562	2	0	1	0.000241624	0.000978842	0.000468274	0	0.00101833	5.09182	0.0784016
MOD_ProDKin_1_562	562	1	0	0	8.05412e-05	0.000364712	0.000234137	0	0	1.9072	0.385351
MOD_ProDKin_1_564	564	0	1	12	0.00104704	0.00357469	0	0.000139606	0.01222	127.319	2.25479e-28
LIG_SH2_SRC_565	565	0	1	0	8.05412e-05	0.000364712	0	0.000139606	0	0.733411	0.693014
LIG_SH2_GRB2_565	565	0	1	0	8.05412e-05	0.000364712	0	0.000139606	0	0.733411	0.693014
TRG_ENDOCYTIC_2_567	567	0	1	1	0.000161082	0.00068093	0	0.000139606	0.00101833	5.1893	0.0746719
MOD_CK2_1_570	570	0	1	14	0.00120812	0.00404952	0	0.000139606	0.0142566	150.507	2.07895e-33
LIG_FHA_2_571	571	0	0	14	0.00112758	0.00381336	0	0	0.0142566	163.194	3.65452e-36
TRG_ENDOCYTIC_2_572	572	4254	7162	970	0.997584	0.00737105	0.99602	0.99986	0.98778	58.8938	1.62691e-13
LIG_PP1_572	572	92	4	197	0.0235986	0.0485244	0.0215406	0.000558425	0.200611	1501.19	0
MOD_CK2_1_572	572	14	1	0	0.00120812	0.00404952	0.00327792	0.000139606	0	23.1289	9.49771e-06
LIG_SH2_STAT5_572	572	0	0	4	0.000322165	0.00126487	0	0	0.00407332	46.5893	7.64279e-11
LIG_FHA_2_573	573	14	1	0	0.00120812	0.00404952	0.00327792	0.000139606	0	23.1289	9.49771e-06
LIG_BRCT_BRCA1_1_576	576	0	0	1	8.05412e-05	0.000364712	0	0	0.00101833	11.6445	0.0029609
MOD_PIKK_1_577	577	2	0	0	0.000161082	0.00068093	0.000468274	0	0	3.81471	0.148473
LIG_AP2alpha_2_578	578	2	0	1	0.000241624	0.000978842	0.000468274	0	0.00101833	5.09182	0.0784016
LIG_SH3_3_581	581	1	0	4	0.000402706	0.00154205	0.000234137	0	0.00407332	36.0554	1.48139e-08
LIG_CYCLIN_1_581	581	1	0	1	0.000161082	0.00068093	0.000234137	0	0.00101833	5.77625	0.0556806
LIG_SH2_STAT5_582	582	1	0	0	8.05412e-05	0.000364712	0.000234137	0	0	1.9072	0.385351
LIG_SH3_3_582	582	1	0	0	8.05412e-05	0.000364712	0.000234137	0	0	1.9072	0.385351
LIG_EVH1_1_583	583	1	0	0	8.05412e-05	0.000364712	0.000234137	0	0	1.9072	0.385351
MOD_PKA_2_585	585	1	2	136	0.0111952	0.0266762	0.000234137	0.000279213	0.138493	1560.96	0
MOD_PIKK_1_587	587	355	1319	112	0.143847	0.17888	0.0831187	0.184141	0.114053	229.407	1.53075e-50
LIG_CYCLIN_1_589	589	35	1	9	0.00362436	0.0104174	0.0081948	0.000139606	0.00916497	57.1404	3.90956e-13
MOD_PKA_2_590	590	20	3182	331	0.284552	0.259361	0.00468274	0.444227	0.337067	2553.62	0
TRG_ENDOCYTIC_2_592	592	4270	7163	980	0.999758	0.000978842	0.999766	1	0.997963	14.8307	0.000601938
LIG_SCF-TrCP1_1_592	592	1	0	0	8.05412e-05	0.000364712	0.000234137	0	0	1.9072	0.385351
LIG_SH2_STAT5_592	592	0	1	0	8.05412e-05	0.000364712	0	0.000139606	0	0.733411	0.693014
LIG_PP1_595	595	2	2	1	0.000402706	0.00154205	0.000468274	0.000279213	0.00101833	1.24154	0.537531
LIG_SH2_STAT5_595	595	0	0	1	8.05412e-05	0.000364712	0	0	0.00101833	11.6445	0.0029609
LIG_CYCLIN_1_597	597	4268	7162	982	0.999678	0.00126487	0.999298	0.99986	1	2.97515	0.225919
MOD_PIKK_1_597	597	2	0	0	0.000161082	0.00068093	0.000468274	0	0	3.81471	0.148473
TRG_ENDOCYTIC_2_600	600	1	0	0	8.05412e-05	0.000364712	0.000234137	0	0	1.9072	0.385351
LIG_APCC_Dbox_1_603	603	5	0	0	0.000402706	0.00154205	0.00117069	0	0	9.53908	0.00848429
MOD_GSK3_1_606	606	0	3658	37	0.2976	0.264406	0	0.51068	0.0376782	3682.79	0
MOD_PKA_2_606	606	1	0	0	8.05412e-05	0.000364712	0.000234137	0	0	1.9072	0.385351
LIG_Clathr_ClatBox_1_607	607	0	2	0	0.000161082	0.00068093	0	0.000279213	0	1.46694	0.48024
LIG_14-3-3_2_608	608	0	0	1	8.05412e-05	0.000364712	0	0	0.00101833	11.6445	0.0029609
LIG_EH1_1_609	609	1	2	0	0.000241624	0.000978842	0.000234137	0.000279213	0	0.280219	0.869263
MOD_GSK3_1_609	609	3	0	0	0.000241624	0.000978842	0.000702412	0	0	5.72253	0.0571965
MOD_PIKK_1_610	610	0	3658	37	0.2976	0.264406	0	0.51068	0.0376782	3682.79	0
TRG_LysEnd_APsAcLL_1_614	614	0	1	0	8.05412e-05	0.000364712	0	0.000139606	0	0.733411	0.693014
LIG_CYCLIN_1_616	616	0	1	0	8.05412e-05	0.000364712	0	0.000139606	0	0.733411	0.693014
LIG_CYCLIN_1_617	617	4269	7162	982	0.999758	0.000978842	0.999532	0.99986	1	1.4542	0.483309
LIG_SH3_3_619	619	0	1	0	8.05412e-05	0.000364712	0	0.000139606	0	0.733411	0.693014
MOD_ProDKin_1_620	620	1	0	0	8.05412e-05	0.000364712	0.000234137	0	0	1.9072	0.385351
MOD_CK2_1_620	620	1	0	0	8.05412e-05	0.000364712	0.000234137	0	0	1.9072	0.385351
MOD_ProDKin_1_621	621	5	0	0	0.000402706	0.00154205	0.00117069	0	0	9.53908	0.00848429
MOD_CK2_1_621	621	5	0	0	0.000402706	0.00154205	0.00117069	0	0	9.53908	0.00848429
LIG_SH3_3_622	622	4	0	0	0.000322165	0.00126487	0.000936549	0	0	7.63065	0.0220306
LIG_FHA_2_622	622	1	0	0	8.05412e-05	0.000364712	0.000234137	0	0	1.9072	0.385351
LIG_SH3_2_625	625	4	0	0	0.000322165	0.00126487	0.000936549	0	0	7.63065	0.0220306
LIG_CtBP_625	625	1	0	0	8.05412e-05	0.000364712	0.000234137	0	0	1.9072	0.385351
MOD_PKA_2_626	626	0	7	2	0.000724871	0.0025906	0	0.000977244	0.00203666	6.0609	0.0482938
MOD_GSK3_1_626	626	0	1	0	8.05412e-05	0.000364712	0	0.000139606	0	0.733411	0.693014
MOD_GSK3_1_627	627	0	1	1	0.000161082	0.00068093	0	0.000139606	0.00101833	5.1893	0.0746719
LIG_PP1_628	628	1	2	5	0.00064433	0.00233573	0.000234137	0.000279213	0.00509165	32.7624	7.68674e-08
LIG_BRCT_BRCA1_1_629	629	0	0	1	8.05412e-05	0.000364712	0	0	0.00101833	11.6445	0.0029609
LIG_MAPK_1_630	630	3	0	0	0.000241624	0.000978842	0.000702412	0	0	5.72253	0.0571965
MOD_PKA_2_631	631	3	0	0	0.000241624	0.000978842	0.000702412	0	0	5.72253	0.0571965
MOD_ProDKin_1_631	631	2	0	0	0.000161082	0.00068093	0.000468274	0	0	3.81471	0.148473
MOD_GSK3_1_632	632	34	0	9	0.00346327	0.0100229	0.00796066	0	0.00916497	59.1742	1.41414e-13
TRG_ENDOCYTIC_2_633	633	2	0	5	0.000563789	0.00207647	0.000468274	0	0.00509165	39.8393	2.23361e-09
LIG_MAPK_1_639	639	1	0	0	8.05412e-05	0.000364712	0.000234137	0	0	1.9072	0.385351
MOD_PKA_2_639	639	1	0	0	8.05412e-05	0.000364712	0.000234137	0	0	1.9072	0.385351
MOD_PKA_2_640	640	4262	7160	981	0.998953	0.00357469	0.997893	0.999581	0.998982	7.29338	0.0260774
LIG_MAPK_1_641	641	2	2	0	0.000322165	0.00126487	0.000468274	0.000279213	0	0.640606	0.725929
LIG_CYCLIN_1_641	641	1	0	0	8.05412e-05	0.000364712	0.000234137	0	0	1.9072	0.385351
TRG_LysEnd_APsAcLL_1_644	644	2	2	0	0.000322165	0.00126487	0.000468274	0.000279213	0	0.640606	0.725929
LIG_CYCLIN_1_645	645	1	0	0	8.05412e-05	0.000364712	0.000234137	0	0	1.9072	0.385351
LIG_MAD2_645	645	1	0	0	8.05412e-05	0.000364712	0.000234137	0	0	1.9072	0.385351
LIG_CYCLIN_1_646	646	4255	7158	979	0.998067	0.00608437	0.996254	0.999302	0.996945	13.5817	0.00112402
LIG_MAD2_646	646	4241	7155	979	0.996698	0.00962514	0.992976	0.998883	0.996945	28.3881	6.84853e-07
MOD_PKA_2_649	649	9	2	0	0.000885954	0.00308905	0.00210723	0.000279213	0	11.0465	0.00399278
MOD_ProDKin_1_649	649	1	0	0	8.05412e-05	0.000364712	0.000234137	0	0	1.9072	0.385351
MOD_ProDKin_1_650	650	4258	7162	979	0.998631	0.00451498	0.996956	0.99986	0.996945	18.7207	8.60687e-05
LIG_14-3-3_2_650	650	7	1	1	0.000724871	0.0025906	0.00163896	0.000139606	0.00101833	8.43081	0.0147664
MOD_GSK3_1_650	650	3	1	1	0.000402706	0.00154205	0.000702412	0.000139606	0.00101833	3.10932	0.211261
LIG_BRCT_BRCA1_1_651	651	1	0	0	8.05412e-05	0.000364712	0.000234137	0	0	1.9072	0.385351
LIG_BRCT_BRCA1_1_652	652	4263	7163	980	0.999195	0.00284158	0.998127	1	0.997963	13.6736	0.00107356
LIG_PTB_Apo_2_654	654	0	1	0	8.05412e-05	0.000364712	0	0.000139606	0	0.733411	0.693014
LIG_PTB_Phospho_1_654	654	0	1	0	8.05412e-05	0.000364712	0	0.000139606	0	0.733411	0.693014
MOD_GSK3_1_655	655	0	0	2	0.000161082	0.00068093	0	0	0.00203666	23.2909	8.75872e-06
LIG_MAPK_1_657	657	1	0	0	8.05412e-05	0.000364712	0.000234137	0	0	1.9072	0.385351
TRG_ENDOCYTIC_2_658	658	30	82	42	0.0124034	0.0289997	0.00702412	0.0114477	0.0427699	84.5466	4.37458e-19
LIG_SH2_GRB2_658	658	0	2	0	0.000161082	0.00068093	0	0.000279213	0	1.46694	0.48024
LIG_SH2_STAT5_658	658	1	1	0	0.000161082	0.00068093	0.000234137	0.000139606	0	0.320251	0.852037
MOD_GSK3_1_658	658	1	0	0	8.05412e-05	0.000364712	0.000234137	0	0	1.9072	0.385351
MOD_GSK3_1_659	659	4233	7156	974	0.995731	0.0119654	0.991103	0.999023	0.991853	43.2582	4.04195e-10
MOD_PKA_2_659	659	66	188	52	0.0246456	0.050207	0.0154531	0.026246	0.0529532	48.5124	2.92187e-11
MOD_PIKK_1_659	659	7	1	1	0.000724871	0.0025906	0.00163896	0.000139606	0.00101833	8.43081	0.0147664
LIG_MAPK_1_660	660	9	1	0	0.000805412	0.00284158	0.00210723	0.000139606	0	13.7315	0.00104291
LIG_SH2_STAT5_660	660	0	1	0	8.05412e-05	0.000364712	0	0.000139606	0	0.733411	0.693014
LIG_CYCLIN_1_662	662	1	0	0	8.05412e-05	0.000364712	0.000234137	0	0	1.9072	0.385351
MOD_PKA_2_662	662	1	0	0	8.05412e-05	0.000364712	0.000234137	0	0	1.9072	0.385351
MOD_PKA_1_662	662	1	0	0	8.05412e-05	0.000364712	0.000234137	0	0	1.9072	0.385351
LIG_CYCLIN_1_663	663	4255	7160	979	0.998228	0.00564435	0.996254	0.999581	0.996945	17.7404	0.000140517
MOD_PKA_1_663	663	4233	7156	978	0.996053	0.0111972	0.991103	0.999023	0.995927	42.6993	5.34523e-10
MOD_PKA_2_663	663	4178	6950	928	0.971005	0.0569927	0.978225	0.970264	0.94501	31.6173	1.36269e-07
MOD_CK2_1_663	663	0	1	0	8.05412e-05	0.000364712	0	0.000139606	0	0.733411	0.693014
LIG_FHA_2_664	664	0	1	0	8.05412e-05	0.000364712	0	0.000139606	0	0.733411	0.693014
MOD_GSK3_1_669	669	2	0	0	0.000161082	0.00068093	0.000468274	0	0	3.81471	0.148473
MOD_CK2_1_671	671	66	3761	49	0.312178	0.269624	0.0154531	0.525059	0.0498982	3577.69	0
TRG_LysEnd_APsAcLL_1_671	671	104	2482	57	0.21287	0.224849	0.0243503	0.346503	0.0580448	1809.8	0
LIG_FHA_2_672	672	29	3761	46	0.308956	0.268508	0.00678998	0.525059	0.0468432	3709.3	0
LIG_SH3_3_673	673	9	3	7	0.00153028	0.00497218	0.00210723	0.000418819	0.00712831	26.8625	1.46852e-06
MOD_GSK3_1_676	676	10	3	4	0.0013692	0.00451498	0.00234137	0.000418819	0.00407332	12.9355	0.00155272
LIG_TRAF6_677	677	3	3	0	0.000483247	0.00181219	0.000702412	0.000418819	0	0.961064	0.618454
MOD_ProDKin_1_680	680	0	2	0	0.000161082	0.00068093	0	0.000279213	0	1.46694	0.48024
MOD_CK2_1_681	681	89	5853	212	0.495651	0.301014	0.0208382	0.817116	0.215886	7120.4	0
MOD_GSK3_1_681	681	89	5850	212	0.495409	0.301012	0.0208382	0.816697	0.215886	7112.75	0
LIG_FHA_2_682	682	84	10	45	0.0111952	0.0266762	0.0196675	0.00139606	0.0458248	196.209	2.47605e-43
LIG_SH3_3_683	683	2	0	0	0.000161082	0.00068093	0.000468274	0	0	3.81471	0.148473
MOD_ProDKin_1_685	685	2	0	0	0.000161082	0.00068093	0.000468274	0	0	3.81471	0.148473
LIG_BRCT_BRCA1_1_687	687	1	0	0	8.05412e-05	0.000364712	0.000234137	0	0	1.9072	0.385351
TRG_ENDOCYTIC_2_688	688	0	1	0	8.05412e-05	0.000364712	0	0.000139606	0	0.733411	0.693014
LIG_NRBOX_690	690	3	1	0	0.000322165	0.00126487	0.000702412	0.000139606	0	2.97515	0.225919
LIG_SH2_STAT5_690	690	0	0	2	0.000161082	0.00068093	0	0	0.00203666	23.2909	8.75872e-06
LIG_BRCT_BRCA1_1_690	690	0	1	0	8.05412e-05	0.000364712	0	0.000139606	0	0.733411	0.693014
LIG_CYCLIN_1_692	692	3	1	0	0.000322165	0.00126487	0.000702412	0.000139606	0	2.97515	0.225919
TRG_LysEnd_APsAcLL_1_692	692	0	1	0	8.05412e-05	0.000364712	0	0.000139606	0	0.733411	0.693014
LIG_APCC_KENbox_2_698	698	5	25	305	0.0269813	0.0538903	0.00117069	0.00349016	0.310591	3267.57	0
LIG_MAPK_1_699	699	0	1	2	0.000241624	0.000978842	0	0.000139606	0.00203666	14.4394	0.000732027
LIG_MAPK_1_700	700	1	0	0	8.05412e-05	0.000364712	0.000234137	0	0	1.9072	0.385351
LIG_MAPK_1_702	702	4246	7154	978	0.996939	0.00902202	0.994147	0.998744	0.995927	18.8895	7.91044e-05
MOD_ProDKin_1_702	702	1	0	0	8.05412e-05	0.000364712	0.000234137	0	0	1.9072	0.385351
MOD_GSK3_1_702	702	1	0	0	8.05412e-05	0.000364712	0.000234137	0	0	1.9072	0.385351
LIG_MAPK_1_703	703	1	0	0	8.05412e-05	0.000364712	0.000234137	0	0	1.9072	0.385351
TRG_ENDOCYTIC_2_704	704	0	0	2	0.000161082	0.00068093	0	0	0.00203666	23.2909	8.75872e-06
LIG_SH2_SRC_704	704	0	0	1	8.05412e-05	0.000364712	0	0	0.00101833	11.6445	0.0029609
LIG_CtBP_705	705	3	0	1	0.000322165	0.00126487	0.000702412	0	0.00101833	5.70359	0.0577406
LIG_14-3-3_2_705	705	1	0	0	8.05412e-05	0.000364712	0.000234137	0	0	1.9072	0.385351
MOD_CK2_1_706	706	4263	7158	981	0.998872	0.00381336	0.998127	0.999302	0.998982	3.29146	0.192872
MOD_CK2_1_707	707	2	0	0	0.000161082	0.00068093	0.000468274	0	0	3.81471	0.148473
LIG_FHA_2_707	707	1	0	0	8.05412e-05	0.000364712	0.000234137	0	0	1.9072	0.385351
MOD_GSK3_1_707	707	1	0	0	8.05412e-05	0.000364712	0.000234137	0	0	1.9072	0.385351
MOD_GSK3_1_708	708	0	0	2	0.000161082	0.00068093	0	0	0.00203666	23.2909	8.75872e-06
TRG_LysEnd_APsAcLL_1_712	712	21	2	0	0.00185245	0.00586512	0.00491688	0.000279213	0	33.1022	6.48542e-08
MOD_CK2_1_714	714	109	33	74	0.0173969	0.0380996	0.025521	0.00460701	0.0753564	278.015	4.26406e-61
LIG_FHA_2_715	715	108	33	73	0.0172358	0.0378171	0.0252868	0.00460701	0.0743381	272.819	5.72798e-60
LIG_SH2_STAT5_715	715	1	0	0	8.05412e-05	0.000364712	0.000234137	0	0	1.9072	0.385351
MOD_SUMO_717	717	4149	7109	893	0.978657	0.0448289	0.971435	0.992461	0.909369	301.714	3.04494e-66
LIG_MAPK_1_718	718	4254	7158	980	0.998067	0.00608437	0.99602	0.999302	0.997963	14.9474	0.000567815
MOD_SUMO_718	718	2	0	0	0.000161082	0.00068093	0.000468274	0	0	3.81471	0.148473
LIG_MAPK_1_719	719	2	0	0	0.000161082	0.00068093	0.000468274	0	0	3.81471	0.148473
TRG_LysEnd_APsAcLL_1_720	720	0	1	0	8.05412e-05	0.000364712	0	0.000139606	0	0.733411	0.693014
TRG_LysEnd_APsAcLL_1_721	721	6	2	1	0.000724871	0.0025906	0.00140482	0.000279213	0.00101833	4.8069	0.0904057
LIG_CYCLIN_1_723	723	1	1	0	0.000161082	0.00068093	0.000234137	0.000139606	0	0.320251	0.852037
LIG_SH2_STAT5_723	723	0	0	1	8.05412e-05	0.000364712	0	0	0.00101833	11.6445	0.0029609
TRG_ENDOCYTIC_2_723	723	0	0	1	8.05412e-05	0.000364712	0	0	0.00101833	11.6445	0.0029609
LIG_MAPK_1_727	727	1	0	0	8.05412e-05	0.000364712	0.000234137	0	0	1.9072	0.385351
LIG_RGD_728	728	0	0	1	8.05412e-05	0.000364712	0	0	0.00101833	11.6445	0.0029609
TRG_LysEnd_APsAcLL_1_729	729	1	0	0	8.05412e-05	0.000364712	0.000234137	0	0	1.9072	0.385351
LIG_SH2_STAT5_730	730	0	0	1	8.05412e-05	0.000364712	0	0	0.00101833	11.6445	0.0029609
TRG_ENDOCYTIC_2_730	730	0	0	1	8.05412e-05	0.000364712	0	0	0.00101833	11.6445	0.0029609
LIG_SH3_3_731	731	4	0	0	0.000322165	0.00126487	0.000936549	0	0	7.63065	0.0220306
TRG_NLS_MonoExtC_3_734	734	1	0	0	8.05412e-05	0.000364712	0.000234137	0	0	1.9072	0.385351
TRG_NLS_MonoCore_2_734	734	1	0	0	8.05412e-05	0.000364712	0.000234137	0	0	1.9072	0.385351
TRG_NLS_MonoCore_2_735	735	13	40	102	0.0124839	0.0291527	0.00304378	0.00558425	0.10387	723.768	6.85222e-158
MOD_SUMO_735	735	0	0	3	0.000241624	0.000978842	0	0	0.00305499	34.9392	2.58851e-08
TRG_NLS_Bipartite_1_735	735	1	0	0	8.05412e-05	0.000364712	0.000234137	0	0	1.9072	0.385351
TRG_NLS_Bipartite_1_736	736	4250	7155	977	0.997262	0.00820481	0.995083	0.998883	0.994908	16.3103	0.00028725
TRG_NLS_MonoExtN_4_736	736	13	40	102	0.0124839	0.0291527	0.00304378	0.00558425	0.10387	723.768	6.85222e-158
LIG_MAPK_1_736	736	4	1	1	0.000483247	0.00181219	0.000936549	0.000139606	0.00101833	4.15029	0.125538
CLV_PCSK_FUR_1_736	736	2	0	0	0.000161082	0.00068093	0.000468274	0	0	3.81471	0.148473
TRG_NLS_Bipartite_1_737	737	2	0	0	0.000161082	0.00068093	0.000468274	0	0	3.81471	0.148473
MOD_GSK3_1_738	738	4246	7160	980	0.997584	0.00737105	0.994147	0.999581	0.997963	32.8487	7.36208e-08
MOD_PKA_2_738	738	4247	7157	979	0.997342	0.00799799	0.994381	0.999162	0.996945	23.1419	9.43636e-06
MOD_PKA_1_738	738	4245	7157	976	0.996939	0.00902202	0.993912	0.999162	0.99389	27.419	1.11182e-06
TRG_NLS_Bipartite_1_738	738	1	1	2	0.000322165	0.00126487	0.000234137	0.000139606	0.00203666	9.80684	0.00742115
LIG_14-3-3_2_738	738	1	0	0	8.05412e-05	0.000364712	0.000234137	0	0	1.9072	0.385351
TRG_LysEnd_APsAcLL_1_739	739	3	0	0	0.000241624	0.000978842	0.000702412	0	0	5.72253	0.0571965
MOD_PKA_2_739	739	2	0	0	0.000161082	0.00068093	0.000468274	0	0	3.81471	0.148473
MOD_PKA_1_739	739	2	0	0	0.000161082	0.00068093	0.000468274	0	0	3.81471	0.148473
MOD_GSK3_1_739	739	2	0	0	0.000161082	0.00068093	0.000468274	0	0	3.81471	0.148473
LIG_14-3-3_2_739	739	0	0	1	8.05412e-05	0.000364712	0	0	0.00101833	11.6445	0.0029609
TRG_LysEnd_APsAcLL_1_740	740	4	0	0	0.000322165	0.00126487	0.000936549	0	0	7.63065	0.0220306
LIG_SCF-TrCP1_1_740	740	1	0	0	8.05412e-05	0.000364712	0.000234137	0	0	1.9072	0.385351
LIG_BRCT_BRCA1_1_740	740	1	0	0	8.05412e-05	0.000364712	0.000234137	0	0	1.9072	0.385351
LIG_FHA_2_741	741	0	0	1	8.05412e-05	0.000364712	0	0	0.00101833	11.6445	0.0029609
LIG_BRCT_BRCA1_1_741	741	0	0	1	8.05412e-05	0.000364712	0	0	0.00101833	11.6445	0.0029609
TRG_ENDOCYTIC_2_741	741	0	1	0	8.05412e-05	0.000364712	0	0.000139606	0	0.733411	0.693014
MOD_GSK3_1_742	742	18	3	1	0.00177191	0.00564435	0.00421447	0.000418819	0.00101833	22.1359	1.56044e-05
MOD_PIKK_1_744	744	4262	7161	977	0.998711	0.00428335	0.997893	0.999721	0.994908	18.9303	7.75079e-05
MOD_GSK3_1_744	744	5	0	0	0.000402706	0.00154205	0.00117069	0	0	9.53908	0.00848429
MOD_ProDKin_1_744	744	1	0	1	0.000161082	0.00068093	0.000234137	0	0.00101833	5.77625	0.0556806
MOD_CDK_1_744	744	0	0	1	8.05412e-05	0.000364712	0	0	0.00101833	11.6445	0.0029609
MOD_PIKK_1_745	745	2	0	0	0.000161082	0.00068093	0.000468274	0	0	3.81471	0.148473
MOD_PKA_2_746	746	1	0	0	8.05412e-05	0.000364712	0.000234137	0	0	1.9072	0.385351
MOD_GSK3_1_746	746	1	0	0	8.05412e-05	0.000364712	0.000234137	0	0	1.9072	0.385351
LIG_14-3-3_3_748	748	1	1	4	0.000483247	0.00181219	0.000234137	0.000139606	0.00407332	28.5034	6.46495e-07
MOD_PIKK_1_748	748	1	0	0	8.05412e-05	0.000364712	0.000234137	0	0	1.9072	0.385351
LIG_MAPK_1_750	750	0	0	1	8.05412e-05	0.000364712	0	0	0.00101833	11.6445	0.0029609
TRG_NLS_MonoExtC_3_751	751	2	0	2	0.000322165	0.00126487	0.000468274	0	0.00203666	11.5544	0.00309745
TRG_NLS_MonoExtN_4_751	751	1	0	0	8.05412e-05	0.000364712	0.000234137	0	0	1.9072	0.385351
LIG_MAPK_1_752	752	4238	7154	965	0.995248	0.0130982	0.992273	0.998744	0.982688	59.2506	1.36113e-13
LIG_CYCLIN_1_752	752	2	2	86	0.00724871	0.018647	0.000468274	0.000279213	0.0875764	956.159	2.3591e-208
LIG_CYCLIN_1_753	753	0	5	0	0.000402706	0.00154205	0	0.000698032	0	3.66824	0.159754
LIG_MAPK_1_753	753	2	0	0	0.000161082	0.00068093	0.000468274	0	0	3.81471	0.148473
LIG_14-3-3_3_753	753	0	1	0	8.05412e-05	0.000364712	0	0.000139606	0	0.733411	0.693014
LIG_14-3-3_2_753	753	0	0	1	8.05412e-05	0.000364712	0	0	0.00101833	11.6445	0.0029609
