# Supplementary material for: A Comparative Study of Short Linear Motif Compositions of the Influenza A Virus Ribonucleoproteins
Source: PLoS One. 2012 Jun 8;7(6):e38637. doi: 10.1371/journal.pone.0038637 (PMC3371030; doi:10.1371/journal.pone.0038637)
Supplement: Information S18 — Detail information of comparisons of PB2 protein SLiM compositions from IAVs of different virulence. (XLS) [file pone.0038637.s018.xls]

## Sheet: ALL_PB2_SLiM_counts
SLiM	Pos	A_PB2	H_PB2	M_PB2	TPro	H	A_PB2_Pro	H_PB2_Pro	M_PB2_Pro	Chi	p	H1N1 1918	H1N1 1977	H1N1 2009	H2N2 1957	H3N2 1968	H5N1 1997	H5N1 Indo	H5N1 Thai	H5N1 VNam	Pan_Pro
LIG_CYCLIN_1_8	8	4259	7157	978	0.998228	0.00564435	0.99719	0.999162	0.995927	9.07576	0.0106961	1	3	29	20	33	15	69	14	34	1
MOD_GSK3_1_9	9	4230	7149	911	0.989852	0.0246164	0.9904	0.998046	0.927699	425.643	3.73885e-93	1	3	29	20	33	15	69	14	34	1
MOD_PIKK_1_9	9	4216	7151	907	0.988563	0.0271453	0.987122	0.998325	0.923625	427.421	1.53741e-93	1	3	29	20	33	15	69	14	34	1
LIG_FHA_2_21	21	4266	7115	979	0.99549	0.0125346	0.998829	0.993299	0.996945	18.7293	8.56998e-05	1	3	29	20	33	15	69	14	34	1
MOD_PKA_1_32	32	4267	7160	982	0.999436	0.00207647	0.999063	0.999581	1	1.87433	0.391736	1	3	29	20	33	15	69	14	34	1
LIG_SH2_STAT5_34	34	4267	7161	982	0.999517	0.00181219	0.999063	0.999721	1	2.9091	0.233505	1	3	29	20	33	15	69	14	34	1
MOD_PKA_1_61	61	62	3707	46	0.307265	0.267914	0.0145165	0.517521	0.0468432	3520.21	0	0	3	0	20	33	0	0	0	0	0.256881
MOD_PKA_2_61	61	62	3604	45	0.298889	0.264885	0.0145165	0.503141	0.0458248	3374.34	0	0	3	0	20	33	0	0	0	0	0.256881
MOD_PIKK_1_71	71	2	1	0	0.000241624	0.000978842	0.000468274	0.000139606	0	1.4542	0.483309	0	0	0	0	0	1	0	0	0	0.00458716
MOD_GSK3_1_79	79	74	2635	216	0.235583	0.237097	0.0173262	0.367863	0.219959	1827.1	0	0	0	2	12	33	1	0	2	1	0.233945
LIG_SH3_3_87	87	9	6	1	0.00128866	0.00428335	0.00210723	0.000837638	0.00101833	3.41159	0.181628	0	0	0	0	0	1	0	0	0	0.00458716
MOD_ProDKin_1_89	89	4234	7156	979	0.996215	0.0108088	0.991337	0.999023	0.996945	42.0629	7.34765e-10	1	3	29	20	33	15	69	14	34	1
MOD_PKA_2_104	104	0	2	1	0.000241624	0.000978842	0	0.000279213	0.00101833	3.52652	0.171485	0	0	0	0	0	0	2	0	0	0.00917431
LIG_SH3_3_106	106	4068	6159	604	0.872342	0.165861	0.95247	0.859835	0.615071	839.962	4.02294e-183	1	3	29	20	33	15	69	14	34	1
LIG_Actin_WH2_2_110	110	1	5	5	0.000885954	0.00308905	0.000234137	0.000698032	0.00509165	21.9586	1.70511e-05	0	0	0	0	0	0	2	0	0	0.00917431
TRG_ENDOCYTIC_2_111	111	4270	7160	982	0.999678	0.00126487	0.999766	0.999581	1	0.627006	0.730882	1	3	29	20	33	15	69	14	34	1
MOD_CK2_1_114	114	4222	4633	937	0.78866	0.223977	0.988527	0.646796	0.954175	2049.93	0	1	3	29	20	33	15	65	14	33	0.977064
LIG_PP1_114	114	1	5	5	0.000885954	0.00308905	0.000234137	0.000698032	0.00509165	21.9586	1.70511e-05	0	0	0	0	0	0	2	0	0	0.00917431
LIG_FHA_2_115	115	4212	7149	975	0.993557	0.0169058	0.986186	0.998046	0.992872	58.8631	1.65213e-13	1	3	29	20	33	15	67	14	33	0.986239
LIG_SH2_STAT5_118	118	4268	7162	982	0.999678	0.00126487	0.999298	0.99986	1	2.97515	0.225919	1	3	29	20	33	15	69	14	34	1
LIG_MAPK_1_134	134	7	6	5	0.00144974	0.00474456	0.00163896	0.000837638	0.00509165	10.9568	0.00417611	0	0	0	0	0	0	0	0	1	0.00458716
LIG_MAPK_1_140	140	3679	3909	626	0.661566	0.277945	0.861391	0.545721	0.637475	1193.58	6.56553e-260	1	3	0	20	33	0	67	14	21	0.729358
LIG_14-3-3_3_144	144	521	3225	346	0.329575	0.275289	0.121985	0.45023	0.352342	1307.22	1.3805e-284	0	0	29	0	0	0	0	0	12	0.188073
LIG_14-3-3_1_144	144	521	3225	345	0.329494	0.275264	0.121985	0.45023	0.351324	1307.18	1.40796e-284	0	0	29	0	0	0	0	0	12	0.188073
MOD_CK2_1_152	152	4199	7124	971	0.990174	0.0239733	0.983142	0.994555	0.988798	36.0297	1.50052e-08	1	3	29	20	33	15	67	14	34	0.990826
LIG_SH3_3_163	163	4255	7154	978	0.997664	0.00715977	0.996254	0.998744	0.995927	8.49927	0.0142695	1	3	29	20	33	15	69	14	33	0.995413
MOD_PIKK_1_178	178	4261	7163	977	0.998792	0.00404952	0.997659	1	0.994908	25.4837	2.926e-06	1	3	29	20	33	15	69	14	34	1
LIG_SH2_STAT5_195	195	15	8	0	0.00185245	0.00586512	0.00351206	0.00111685	0	10.2808	0.00585537	0	0	0	0	0	0	0	4	0	0.0183486
TRG_ENDOCYTIC_2_195	195	15	8	0	0.00185245	0.00586512	0.00351206	0.00111685	0	10.2808	0.00585537	0	0	0	0	0	0	0	4	0	0.0183486
MOD_ProDKin_1_196	196	24	3792	282	0.330058	0.275438	0.00561929	0.529387	0.287169	3328.4	0	1	3	0	20	33	5	0	0	0	0.284404
LIG_CYCLIN_1_209	209	4267	7160	980	0.999275	0.0025906	0.999063	0.999581	0.997963	3.52336	0.171756	1	3	29	20	33	15	69	14	34	1
MOD_PKA_2_212	212	4264	7158	980	0.998872	0.00381336	0.998361	0.999302	0.997963	2.88564	0.23626	1	3	29	20	33	15	69	14	34	1
LIG_MAPK_1_213	213	4265	7160	981	0.999195	0.00284158	0.998595	0.999581	0.998982	3.2924	0.192781	1	3	29	20	33	15	69	14	34	1
LIG_CYCLIN_1_216	216	4267	7163	981	0.999597	0.00154205	0.999063	1	0.998982	6.83402	0.0328104	1	3	29	20	33	15	69	14	34	1
MOD_TYR_ITSM_224	224	0	1	0	8.05412e-05	0.000364712	0	0.000139606	0	0.733411	0.693014	0	0	0	0	0	1	0	0	0	0.00458716
TRG_ENDOCYTIC_2_228	228	4262	7162	979	0.998953	0.00357469	0.997893	0.99986	0.996945	14.0144	0.000905339	1	3	29	20	33	15	69	14	34	1
LIG_SH2_STAT5_228	228	4264	7162	975	0.998792	0.00404952	0.998361	0.99986	0.992872	35.9577	1.55553e-08	1	3	29	20	33	15	69	14	34	1
LIG_SH2_SRC_228	228	4262	7160	970	0.998067	0.00608437	0.997893	0.999581	0.98778	62.4435	2.75782e-14	1	3	29	20	33	15	69	14	34	1
MOD_PIKK_1_232	232	4265	7163	981	0.999436	0.00207647	0.998595	1	0.998982	9.76226	0.00758843	1	3	29	20	33	15	69	14	34	1
MOD_CK2_1_235	235	4246	7159	750	0.978979	0.0442926	0.994147	0.999442	0.763747	2403.99	0	1	3	29	20	33	15	69	14	34	1
LIG_FHA_2_236	236	4246	7159	749	0.978898	0.0444269	0.994147	0.999442	0.762729	2415.9	0	1	3	29	20	33	15	69	14	34	1
LIG_HCF-1_HBM_1_241	241	2	2	0	0.000322165	0.00126487	0.000468274	0.000279213	0	0.640606	0.725929	0	0	0	0	0	1	0	0	0	0.00458716
MOD_ProDKin_1_242	242	4249	7160	969	0.996939	0.00902202	0.994849	0.999581	0.986762	55.8387	7.4951e-13	1	3	29	20	33	15	69	14	34	1
LIG_SH2_STAT5_244	244	4251	7160	978	0.997825	0.00673356	0.995317	0.999581	0.995927	24.1903	5.58667e-06	1	3	29	20	33	15	69	14	34	1
MOD_PKA_1_268	268	4178	211	598	0.401659	0.292575	0.978225	0.0294569	0.608961	10212.4	0	1	0	0	0	0	15	68	14	34	0.605505
MOD_PKA_2_268	268	4174	210	598	0.401256	0.292505	0.977289	0.0293173	0.608961	10199.6	0	1	0	0	0	0	15	68	14	34	0.605505
LIG_HP1_1_276	276	17	3	0	0.00161082	0.00519796	0.00398033	0.000418819	0	22.8236	1.10641e-05	0	0	0	0	0	3	0	0	0	0.0137615
MOD_CK2_1_276	276	4250	7161	980	0.997986	0.00630215	0.995083	0.999721	0.997963	28.6383	6.0433e-07	1	3	29	20	33	15	69	14	34	1
MOD_PIKK_1_284	284	4177	7133	960	0.988241	0.0277673	0.977991	0.995812	0.977597	83.5176	7.31789e-19	1	3	29	20	33	15	56	14	34	0.940367
LIG_TRAF2_1_302	302	4261	7161	979	0.998792	0.00404952	0.997659	0.999721	0.996945	12.4437	0.00198554	1	3	29	20	33	15	69	14	34	1
MOD_PKA_2_317	317	4168	7123	963	0.986952	0.0302173	0.975884	0.994416	0.980652	74.6441	6.18363e-17	1	3	29	15	33	7	69	14	33	0.93578
MOD_GSK3_1_317	317	4258	7161	978	0.99847	0.00497218	0.996956	0.999721	0.995927	17.897	0.000129935	1	3	29	20	33	15	69	14	34	1
LIG_14-3-3_2_318	318	0	3	1	0.000322165	0.00126487	0	0.000418819	0.00101833	3.06192	0.216327	0	0	0	0	0	0	1	0	0	0.00458716
LIG_BRCT_BRCA1_1_319	319	4260	7156	975	0.997986	0.00630215	0.997424	0.999023	0.992872	17.2837	0.000176559	1	3	29	20	33	15	68	14	34	0.995413
LIG_BRCT_BRCA1_1_321	321	7	7	4	0.00144974	0.00474456	0.00163896	0.000977244	0.00407332	5.87946	0.0528799	0	0	0	0	0	0	1	0	0	0.00458716
LIG_AGCK_PIF_1_325	325	4245	7153	976	0.996617	0.00982444	0.993912	0.998604	0.99389	19.8211	4.96492e-05	1	3	29	20	33	15	69	14	34	1
MOD_GSK3_1_326	326	4256	7151	978	0.997503	0.00758115	0.996488	0.998325	0.995927	4.68867	0.0959112	1	3	29	20	33	15	69	14	34	1
MOD_PKA_1_331	331	4191	7136	967	0.990174	0.0239733	0.981269	0.996231	0.984725	64.8133	8.43284e-15	1	3	29	20	33	0	69	14	34	0.931193
MOD_PKA_2_331	331	4189	7130	966	0.989449	0.025414	0.980801	0.995393	0.983707	57.9424	2.61802e-13	1	3	29	19	33	0	69	14	34	0.926606
MOD_CK2_1_336	336	569	92	21	0.0549291	0.0924094	0.133224	0.0128438	0.0213849	770.026	6.17867e-168	0	0	0	0	0	0	56	0	11	0.307339
LIG_FHA_2_337	337	569	92	21	0.0549291	0.0924094	0.133224	0.0128438	0.0213849	770.026	6.17867e-168	0	0	0	0	0	0	56	0	11	0.307339
MOD_SUMO_338	338	3537	7038	733	0.91076	0.130625	0.828143	0.982549	0.746436	1139.13	4.37113e-248	1	3	29	20	33	13	13	14	23	0.683486
LIG_TRAF2_1_339	339	568	92	21	0.0548486	0.0923099	0.13299	0.0128438	0.0213849	768.074	1.64024e-167	0	0	0	0	0	0	56	0	11	0.307339
TRG_LysEnd_APsAcLL_1_340	340	8	63	1	0.00579897	0.0154814	0.0018731	0.0087952	0.00101833	26.4641	1.7922e-06	0	0	0	0	33	0	0	0	0	0.151376
TRG_NES_CRM1_1_343	343	4225	7155	972	0.994845	0.0140256	0.98923	0.998883	0.989817	53.8809	1.99481e-12	1	3	29	20	33	15	69	14	34	1
LIG_Actin_WH2_2_359	359	4249	7114	925	0.989691	0.0249363	0.994849	0.993159	0.941955	238.899	1.32981e-52	1	3	28	19	33	15	69	14	33	0.986239
TRG_ENDOCYTIC_2_360	360	4255	7107	979	0.993959	0.0160191	0.996254	0.992182	0.996945	8.97137	0.0112692	1	3	29	20	33	15	69	14	34	1
MOD_PKA_1_368	368	3831	7127	973	0.960938	0.0716383	0.89698	0.994974	0.990835	709.895	7.05066e-155	1	3	29	20	33	15	69	14	23	0.949541
MOD_PKA_2_368	368	4231	7150	960	0.993959	0.0160191	0.990635	0.998185	0.977597	72.9568	1.43758e-16	1	3	29	20	33	15	69	14	33	0.995413
LIG_MAPK_1_375	375	4265	7159	977	0.998792	0.00404952	0.998595	0.999442	0.994908	14.9165	0.000576669	1	3	29	20	33	15	69	14	34	1
MOD_PKA_1_375	375	4267	7159	977	0.998953	0.00357469	0.999063	0.999442	0.994908	17.0437	0.000199072	1	3	29	20	33	15	69	14	34	1
TRG_LysEnd_APsAcLL_1_377	377	0	3	4	0.000563789	0.00207647	0	0.000418819	0.00407332	24.1418	5.72359e-06	0	0	0	1	0	0	0	0	0	0.00458716
LIG_CYCLIN_1_379	379	4201	7139	974	0.991785	0.020685	0.98361	0.996649	0.991853	55.8325	7.51831e-13	1	3	29	20	33	0	69	14	34	0.931193
TRG_LysEnd_APsAcLL_1_380	380	4248	7147	955	0.994684	0.0143927	0.994615	0.997766	0.972505	104.232	2.32446e-23	1	3	29	17	33	15	69	14	34	0.986239
LIG_14-3-3_2_389	389	4122	6659	845	0.936372	0.102856	0.965114	0.929638	0.860489	159.579	2.2279e-35	1	3	29	20	33	15	69	14	34	1
MOD_CK2_1_390	390	4261	7158	976	0.998309	0.00542199	0.997659	0.999302	0.99389	16.6094	0.000247351	1	3	29	20	33	15	69	14	34	1
MOD_GSK3_1_390	390	2	2	3	0.000563789	0.00207647	0.000468274	0.000279213	0.00305499	11.9144	0.00258713	0	0	0	0	0	0	1	0	0	0.00458716
MOD_PIKK_1_402	402	4268	7162	980	0.999517	0.00181219	0.999298	0.99986	0.997963	7.08194	0.0289852	1	3	29	20	33	15	69	14	34	1
LIG_MAPK_1_412	412	4263	7163	978	0.999034	0.00333333	0.998127	1	0.995927	20.3821	3.75051e-05	1	3	29	20	33	15	69	14	34	1
LIG_APCC_Dbox_1_414	414	4268	7159	978	0.999114	0.00308905	0.999298	0.999442	0.995927	12.3013	0.0021321	1	3	29	20	33	15	69	14	34	1
LIG_RGD_415	415	4264	7159	977	0.998711	0.00428335	0.998361	0.999442	0.994908	14.4104	0.00074273	1	3	29	20	33	15	69	14	34	1
MOD_ProDKin_1_426	426	1	1	0	0.000161082	0.00068093	0.000234137	0.000139606	0	0.320251	0.852037	0	0	0	0	0	1	0	0	0	0.00458716
LIG_PP1_441	441	4246	7151	837	0.985341	0.0332016	0.994147	0.998325	0.852342	1309.16	5.25115e-285	1	3	29	20	33	15	69	13	34	0.995413
TRG_LysEnd_APsAcLL_1_441	441	1	4	134	0.0111952	0.0266762	0.000234137	0.000558425	0.136456	1511.44	0	0	0	0	0	0	0	0	1	0	0.00458716
LIG_CYCLIN_1_443	443	4267	7163	978	0.999356	0.00233573	0.999063	1	0.995927	23.1162	9.5585e-06	1	3	29	20	33	15	69	14	34	1
LIG_Actin_WH2_2_460	460	48	40	2	0.00724871	0.018647	0.0112386	0.00558425	0.00203666	15.9128	0.000350404	0	0	0	0	0	0	38	0	0	0.174312
MOD_ProDKin_1_465	465	4261	7155	970	0.997584	0.00737105	0.997659	0.998883	0.98778	44.1839	2.54436e-10	1	2	29	20	33	15	69	14	34	0.995413
MOD_CK2_1_466	466	0	1	0	8.05412e-05	0.000364712	0	0.000139606	0	0.733411	0.693014	0	1	0	0	0	0	0	0	0	0.00458716
MOD_GSK3_1_467	467	4197	7152	976	0.992671	0.0188189	0.982674	0.998464	0.99389	91.9143	1.09917e-20	1	3	28	20	33	15	69	14	33	0.990826
LIG_MAPK_1_476	476	4239	7154	813	0.983086	0.03725	0.992508	0.998744	0.827902	1550.66	0	1	3	29	20	33	15	69	14	34	1
LIG_CYCLIN_1_476	476	3	2	0	0.000402706	0.00154205	0.000702412	0.000279213	0	1.62002	0.444854	0	0	0	2	0	0	0	0	0	0.00917431
MOD_PKA_2_478	478	4265	7152	981	0.99855	0.00474456	0.998595	0.998464	0.998982	0.168738	0.919092	1	3	29	20	33	14	69	14	34	0.995413
MOD_CK2_1_486	486	4247	7150	982	0.99702	0.00881917	0.994381	0.998185	1	16.2212	0.000300339	1	3	29	20	33	15	67	13	32	0.977064
LIG_SH2_GRB2_488	488	11	1066	3	0.0869845	0.128336	0.00257551	0.14882	0.00305499	815.136	9.89558e-178	0	3	0	0	0	0	0	0	0	0.0137615
LIG_MAPK_1_490	490	6	4	0	0.000805412	0.00284158	0.00140482	0.000558425	0	3.24134	0.197766	0	0	0	2	0	0	0	0	0	0.00917431
TRG_NES_CRM1_1_492	492	67	32	7	0.00853737	0.0213529	0.0156872	0.0044674	0.00712831	40.0421	2.01824e-09	0	0	0	0	0	0	2	0	1	0.0137615
LIG_14-3-3_2_493	493	4167	7020	938	0.976562	0.0482638	0.97565	0.980036	0.955193	23.5236	7.79691e-06	1	3	29	20	33	15	69	14	34	1
LIG_CYCLIN_1_500	500	4256	7162	982	0.998711	0.00428335	0.996488	0.99986	1	25.0209	3.68785e-06	1	3	29	20	33	15	69	14	34	1
LIG_MAPK_1_505	505	3929	7133	725	0.94934	0.0870566	0.919925	0.995812	0.738289	1307.97	9.49708e-285	1	3	29	20	33	10	69	14	33	0.972477
TRG_LysEnd_APsAcLL_1_508	508	3925	7130	721	0.948454	0.0881807	0.918989	0.995393	0.734216	1320.57	1.74279e-287	1	3	29	20	33	10	69	14	33	0.972477
MOD_CK2_1_511	511	4262	7162	982	0.999195	0.00284158	0.997893	0.99986	1	13.7315	0.00104291	1	3	29	20	33	15	69	14	34	1
MOD_ProDKin_1_511	511	4268	7160	980	0.999356	0.00233573	0.999298	0.999581	0.997963	3.54453	0.169948	1	3	29	20	33	15	69	14	33	0.995413
MOD_GSK3_1_512	512	0	1	1	0.000161082	0.00068093	0	0.000139606	0.00101833	5.1893	0.0746719	0	0	0	0	0	0	0	0	1	0.00458716
LIG_TRAF6_513	513	4259	7160	980	0.998631	0.00451498	0.99719	0.999581	0.997963	11.5328	0.00313099	1	3	29	20	33	15	69	14	33	0.995413
LIG_TRAF2_1_514	514	4263	7162	982	0.999275	0.0025906	0.998127	0.99986	1	11.8735	0.00264055	1	3	29	20	33	15	69	14	34	1
MOD_PIKK_1_518	518	4202	7139	967	0.991302	0.0216849	0.983845	0.996649	0.984725	56.2268	6.17321e-13	1	3	29	20	33	15	69	14	32	0.990826
MOD_GSK3_1_521	521	4145	7068	954	0.979945	0.0426704	0.970499	0.986737	0.971487	39.7832	2.29712e-09	1	3	29	20	33	0	13	14	34	0.674312
MOD_PKA_2_525	525	39	2639	62	0.220683	0.229208	0.00913135	0.368421	0.0631365	2162.22	0	0	0	2	0	0	0	56	0	0	0.266055
MOD_GSK3_1_525	525	119	95	26	0.0193299	0.0414402	0.0278623	0.0132626	0.0264766	32.959	6.96687e-08	0	0	0	0	0	15	56	0	0	0.325688
MOD_ProDKin_1_530	530	54	6	5	0.00523518	0.0142095	0.0126434	0.000837638	0.00509165	71.6125	2.81548e-16	0	0	0	0	0	0	4	0	0	0.0183486
LIG_SH3_3_536	536	12	5	165	0.0146585	0.0332016	0.00280965	0.000698032	0.168024	1737.33	0	1	0	0	0	0	0	0	0	0	0.00458716
TRG_ENDOCYTIC_2_550	550	4265	7163	977	0.999114	0.00308905	0.998595	1	0.994908	27.2736	1.1957e-06	1	3	29	20	33	15	69	14	34	1
LIG_14-3-3_2_555	555	3847	1824	688	0.512162	0.300902	0.900726	0.254642	0.700611	4621.71	0	1	3	0	20	32	15	67	14	34	0.853211
LIG_PP1_559	559	4267	7163	976	0.999195	0.00284158	0.999063	1	0.99389	40.2006	1.86449e-09	1	3	29	20	33	15	69	14	34	1
MOD_GSK3_1_562	562	4257	4858	962	0.811614	0.210144	0.996722	0.678207	0.979633	1972.25	0	1	3	29	20	32	15	69	14	33	0.990826
MOD_PIKK_1_562	562	4247	7155	975	0.996859	0.00922395	0.994381	0.998883	0.992872	22.7363	1.15579e-05	1	3	29	20	33	15	69	14	34	1
TRG_ENDOCYTIC_2_572	572	4254	7162	970	0.997584	0.00737105	0.99602	0.99986	0.98778	58.8938	1.62691e-13	1	3	29	20	33	15	69	14	34	1
MOD_PIKK_1_587	587	355	1319	112	0.143847	0.17888	0.0831187	0.184141	0.114053	229.407	1.53075e-50	0	0	0	0	0	15	0	0	1	0.0733945
MOD_PKA_2_590	590	20	3182	331	0.284552	0.259361	0.00468274	0.444227	0.337067	2553.62	0	0	0	29	0	0	0	0	4	0	0.151376
TRG_ENDOCYTIC_2_592	592	4270	7163	980	0.999758	0.000978842	0.999766	1	0.997963	14.8307	0.000601938	1	3	29	20	33	15	69	14	34	1
LIG_CYCLIN_1_597	597	4268	7162	982	0.999678	0.00126487	0.999298	0.99986	1	2.97515	0.225919	1	3	29	20	33	15	69	14	34	1
MOD_GSK3_1_606	606	0	3658	37	0.2976	0.264406	0	0.51068	0.0376782	3682.79	0	0	3	0	20	33	0	0	0	0	0.256881
MOD_PIKK_1_610	610	0	3658	37	0.2976	0.264406	0	0.51068	0.0376782	3682.79	0	0	3	0	20	33	0	0	0	0	0.256881
LIG_CYCLIN_1_617	617	4269	7162	982	0.999758	0.000978842	0.999532	0.99986	1	1.4542	0.483309	1	3	29	20	33	15	69	14	34	1
MOD_PKA_2_640	640	4262	7160	981	0.998953	0.00357469	0.997893	0.999581	0.998982	7.29338	0.0260774	1	3	29	20	33	15	69	14	34	1
LIG_CYCLIN_1_646	646	4255	7158	979	0.998067	0.00608437	0.996254	0.999302	0.996945	13.5817	0.00112402	1	3	29	20	33	14	69	14	34	0.995413
LIG_MAD2_646	646	4241	7155	979	0.996698	0.00962514	0.992976	0.998883	0.996945	28.3881	6.84853e-07	1	3	29	20	33	14	69	14	34	0.995413
MOD_ProDKin_1_650	650	4258	7162	979	0.998631	0.00451498	0.996956	0.99986	0.996945	18.7207	8.60687e-05	1	3	29	20	33	15	69	14	34	1
LIG_BRCT_BRCA1_1_652	652	4263	7163	980	0.999195	0.00284158	0.998127	1	0.997963	13.6736	0.00107356	1	3	29	20	33	15	69	14	34	1
MOD_PIKK_1_659	659	7	1	1	0.000724871	0.0025906	0.00163896	0.000139606	0.00101833	8.43081	0.0147664	0	0	0	0	0	0	1	0	0	0.00458716
MOD_PKA_2_659	659	66	188	52	0.0246456	0.050207	0.0154531	0.026246	0.0529532	48.5124	2.92187e-11	0	0	0	0	0	0	18	0	0	0.0825688
MOD_GSK3_1_659	659	4233	7156	974	0.995731	0.0119654	0.991103	0.999023	0.991853	43.2582	4.04195e-10	1	3	29	20	33	15	69	14	32	0.990826
MOD_PKA_1_663	663	4233	7156	978	0.996053	0.0111972	0.991103	0.999023	0.995927	42.6993	5.34523e-10	1	3	29	20	33	15	68	14	32	0.986239
MOD_PKA_2_663	663	4178	6950	928	0.971005	0.0569927	0.978225	0.970264	0.94501	31.6173	1.36269e-07	1	3	29	20	33	15	51	14	32	0.908257
LIG_CYCLIN_1_663	663	4255	7160	979	0.998228	0.00564435	0.996254	0.999581	0.996945	17.7404	0.000140517	1	3	29	20	33	15	68	14	34	0.995413
TRG_LysEnd_APsAcLL_1_671	671	104	2482	57	0.21287	0.224849	0.0243503	0.346503	0.0580448	1809.8	0	0	0	0	0	33	0	2	0	0	0.16055
MOD_CK2_1_671	671	66	3761	49	0.312178	0.269624	0.0154531	0.525059	0.0498982	3577.69	0	0	3	0	20	33	0	1	0	0	0.261468
LIG_FHA_2_672	672	29	3761	46	0.308956	0.268508	0.00678998	0.525059	0.0468432	3709.3	0	0	3	0	20	33	0	1	0	0	0.261468
MOD_GSK3_1_681	681	89	5850	212	0.495409	0.301012	0.0208382	0.816697	0.215886	7112.75	0	0	0	29	20	33	0	0	0	0	0.376147
MOD_CK2_1_681	681	89	5853	212	0.495651	0.301014	0.0208382	0.817116	0.215886	7120.4	0	0	0	29	20	33	0	0	0	0	0.376147
LIG_APCC_KENbox_2_698	698	5	25	305	0.0269813	0.0538903	0.00117069	0.00349016	0.310591	3267.57	0	0	0	0	0	11	0	0	1	4	0.0733945
LIG_MAPK_1_702	702	4246	7154	978	0.996939	0.00902202	0.994147	0.998744	0.995927	18.8895	7.91044e-05	1	3	29	20	33	15	69	14	34	1
MOD_CK2_1_706	706	4263	7158	981	0.998872	0.00381336	0.998127	0.999302	0.998982	3.29146	0.192872	1	3	29	20	33	15	69	14	34	1
MOD_CK2_1_714	714	109	33	74	0.0173969	0.0380996	0.025521	0.00460701	0.0753564	278.015	4.26406e-61	0	0	0	0	0	15	0	0	2	0.0779817
LIG_FHA_2_715	715	108	33	73	0.0172358	0.0378171	0.0252868	0.00460701	0.0743381	272.819	5.72798e-60	0	0	0	0	0	15	0	0	2	0.0779817
MOD_SUMO_717	717	4149	7109	893	0.978657	0.0448289	0.971435	0.992461	0.909369	301.714	3.04494e-66	1	3	29	20	33	0	69	14	32	0.922018
LIG_MAPK_1_718	718	4254	7158	980	0.998067	0.00608437	0.99602	0.999302	0.997963	14.9474	0.000567815	1	3	29	20	33	15	69	14	34	1
TRG_LysEnd_APsAcLL_1_720	720	0	1	0	8.05412e-05	0.000364712	0	0.000139606	0	0.733411	0.693014	0	0	0	0	0	1	0	0	0	0.00458716
TRG_NLS_MonoCore_2_735	735	13	40	102	0.0124839	0.0291527	0.00304378	0.00558425	0.10387	723.768	6.85222e-158	0	0	0	0	4	0	4	0	1	0.0412844
TRG_NLS_MonoExtN_4_736	736	13	40	102	0.0124839	0.0291527	0.00304378	0.00558425	0.10387	723.768	6.85222e-158	0	0	0	0	4	0	4	0	1	0.0412844
TRG_NLS_Bipartite_1_736	736	4250	7155	977	0.997262	0.00820481	0.995083	0.998883	0.994908	16.3103	0.00028725	1	3	29	20	33	15	69	14	34	1
MOD_GSK3_1_738	738	4246	7160	980	0.997584	0.00737105	0.994147	0.999581	0.997963	32.8487	7.36208e-08	1	3	29	20	33	13	69	14	34	0.990826
MOD_PKA_2_738	738	4247	7157	979	0.997342	0.00799799	0.994381	0.999162	0.996945	23.1419	9.43636e-06	1	3	29	20	33	13	69	13	34	0.986239
MOD_PKA_1_738	738	4245	7157	976	0.996939	0.00902202	0.993912	0.999162	0.99389	27.419	1.11182e-06	1	3	29	20	33	13	69	13	34	0.986239
MOD_GSK3_1_742	742	18	3	1	0.00177191	0.00564435	0.00421447	0.000418819	0.00101833	22.1359	1.56044e-05	0	0	0	0	0	2	0	0	0	0.00917431
MOD_PIKK_1_744	744	4262	7161	977	0.998711	0.00428335	0.997893	0.999721	0.994908	18.9303	7.75079e-05	1	3	29	20	33	15	69	14	34	1
LIG_MAPK_1_752	752	4238	7154	965	0.995248	0.0130982	0.992273	0.998744	0.982688	59.2506	1.36113e-13	1	3	29	20	33	15	69	14	34	1
