# Supplementary material for: A Comparative Study of Short Linear Motif Compositions of the Influenza A Virus Ribonucleoproteins
Source: PLoS One. 2012 Jun 8;7(6):e38637. doi: 10.1371/journal.pone.0038637 (PMC3371030; doi:10.1371/journal.pone.0038637)
Supplement: Information S20 — Detail information of comparisons of NP protein SLiM compositions among IAVs from different hosts. (XLS) [file pone.0038637.s020.xls]

## Sheet: ALL_POL_NP_summary2
SLiM	Pos	A_NP	H_NP	M_NP	TPro	H	A_NP_Pro	H_NP_Pro	M_NP_Pro	Chi	p
LIG_FHA_2_1	1	4	1	1	0.000426591	0.00162283	0.000776398	0.000130191	0.000811688	3.48943	0.174695
MOD_PKA_2_3	3	1	0	1	0.000142197	0.000608798	0.000194099	0	0.000811688	5.07392	0.0791064
MOD_CK2_1_5	5	0	0	1	7.10985e-05	0.000325803	0	0	0.000811688	10.4171	0.0054695
MOD_CK2_1_6	6	0	1	0	7.10985e-05	0.000325803	0	0.000130191	0	0.831201	0.659944
MOD_GSK3_1_6	6	1	0	0	7.10985e-05	0.000325803	0.000194099	0	0	1.73013	0.421024
MOD_PIKK_1_6	6	1	0	0	7.10985e-05	0.000325803	0.000194099	0	0	1.73013	0.421024
MOD_PKA_2_6	6	1	1	0	0.000142197	0.000608798	0.000194099	0.000130191	0	0.280615	0.869091
LIG_MAPK_1_7	7	13	3	0	0.00113758	0.00384281	0.00252329	0.000390574	0	13.8815	0.000967536
LIG_TRAF6_7	7	20	0	7	0.00191966	0.00604818	0.00388199	0	0.00568182	34.2289	3.69221e-08
LIG_SH2_STAT3_9	9	0	0	2	0.000142197	0.000608798	0	0	0.00162338	20.8358	2.98933e-05
LIG_TRAF2_1_9	9	0	1	0	7.10985e-05	0.000325803	0	0.000130191	0	0.831201	0.659944
TRG_ENDOCYTIC_2_10	10	5019	7683	1222	0.989975	0.0243708	0.974185	1.00026	0.991883	211.762	1.0388e-46
MOD_CK2_1_12	12	5074	5335	1188	0.824529	0.201711	0.98486	0.694571	0.964286	1978.33	0
MOD_GSK3_1_12	12	0	2	0	0.000142197	0.000608798	0	0.000260383	0	1.66252	0.4355
LIG_FHA_2_13	13	5082	7682	1222	0.994383	0.0150731	0.986413	1.00013	0.991883	105.396	1.29889e-23
MOD_CK2_1_13	13	2	0	0	0.000142197	0.000608798	0.000388199	0	0	3.46051	0.177239
MOD_PKA_2_13	13	4	1	1	0.000426591	0.00162283	0.000776398	0.000130191	0.000811688	3.48943	0.174695
LIG_FHA_2_14	14	2	0	0	0.000142197	0.000608798	0.000388199	0	0	3.46051	0.177239
LIG_TRAF2_1_15	15	0	2	0	0.000142197	0.000608798	0	0.000260383	0	1.66252	0.4355
MOD_PIKK_1_16	16	0	2	0	0.000142197	0.000608798	0	0.000260383	0	1.66252	0.4355
TRG_ENDOCYTIC_2_16	16	1	0	0	7.10985e-05	0.000325803	0.000194099	0	0	1.73013	0.421024
LIG_SH3_3_17	17	1	0	0	7.10985e-05	0.000325803	0.000194099	0	0	1.73013	0.421024
MOD_CK2_1_18	18	1	0	0	7.10985e-05	0.000325803	0.000194099	0	0	1.73013	0.421024
MOD_PKA_2_18	18	5	6	0	0.000782083	0.00276926	0.000970497	0.000781148	0	1.19833	0.549271
LIG_14-3-3_2_19	19	1	0	0	7.10985e-05	0.000325803	0.000194099	0	0	1.73013	0.421024
LIG_FHA_2_19	19	1	0	0	7.10985e-05	0.000325803	0.000194099	0	0	1.73013	0.421024
MOD_GSK3_1_20	20	24	492	33	0.0390331	0.0715973	0.00465839	0.0640542	0.0267857	295.425	7.06884e-65
MOD_PKA_2_24	24	49	0	0	0.00348383	0.0100734	0.00951087	0	0	85.0667	3.37282e-19
MOD_PKA_2_25	25	5096	7685	1218	0.995308	0.0129601	0.98913	1.00052	0.988636	98.5262	4.02999e-22
LIG_SPAK-OSR1_1_26	26	3	1	1	0.000355492	0.00138051	0.000582298	0.000130191	0.000811688	2.56443	0.277422
MOD_PKA_2_26	26	2	0	0	0.000142197	0.000608798	0.000388199	0	0	3.46051	0.177239
LIG_SH2_STAT5_28	28	4	1	1	0.000426591	0.00162283	0.000776398	0.000130191	0.000811688	3.48943	0.174695
TRG_ENDOCYTIC_2_28	28	4	1	1	0.000426591	0.00162283	0.000776398	0.000130191	0.000811688	3.48943	0.174695
TRG_NES_CRM1_1_29	29	1	0	0	7.10985e-05	0.000325803	0.000194099	0	0	1.73013	0.421024
MOD_PKA_2_31	31	1	0	0	7.10985e-05	0.000325803	0.000194099	0	0	1.73013	0.421024
LIG_Actin_WH2_2_32	32	1	1	0	0.000142197	0.000608798	0.000194099	0.000130191	0	0.280615	0.869091
LIG_Actin_WH2_2_34	34	1	0	0	7.10985e-05	0.000325803	0.000194099	0	0	1.73013	0.421024
MOD_CK2_1_35	35	4	0	1	0.000355492	0.00138051	0.000776398	0	0.000811688	6.02144	0.0492561
LIG_SPAK-OSR1_1_37	37	49	0	0	0.00348383	0.0100734	0.00951087	0	0	85.0667	3.37282e-19
LIG_SPAK-OSR1_1_38	38	5054	7667	1050	0.979097	0.0440951	0.980978	0.998177	0.852273	1105.76	7.70607e-241
MOD_GSK3_1_38	38	4	0	0	0.000284394	0.00113198	0.000776398	0	0	6.922	0.0313984
MOD_PIKK_1_38	38	4	0	0	0.000284394	0.00113198	0.000776398	0	0	6.922	0.0313984
LIG_SH2_STAT3_39	39	0	0	5	0.000355492	0.00138051	0	0	0.00405844	52.1005	4.8587e-12
LIG_SH2_STAT5_39	39	49	0	0	0.00348383	0.0100734	0.00951087	0	0	85.0667	3.37282e-19
LIG_SPAK-OSR1_1_39	39	2	0	0	0.000142197	0.000608798	0.000388199	0	0	3.46051	0.177239
TRG_ENDOCYTIC_2_39	39	49	0	0	0.00348383	0.0100734	0.00951087	0	0	85.0667	3.37282e-19
LIG_SH2_STAT5_40	40	5095	7685	1222	0.995521	0.0124617	0.988936	1.00052	0.991883	96.8103	9.50385e-22
MOD_CK2_1_40	40	1	0	0	7.10985e-05	0.000325803	0.000194099	0	0	1.73013	0.421024
TRG_ENDOCYTIC_2_40	40	5096	7685	1223	0.995663	0.012127	0.98913	1.00052	0.992695	95.4028	1.92109e-21
LIG_FHA_2_41	41	1	0	0	7.10985e-05	0.000325803	0.000194099	0	0	1.73013	0.421024
LIG_SH2_STAT5_41	41	2	0	0	0.000142197	0.000608798	0.000388199	0	0	3.46051	0.177239
TRG_ENDOCYTIC_2_41	41	2	0	0	0.000142197	0.000608798	0.000388199	0	0	3.46051	0.177239
MOD_CK2_1_42	42	0	1	0	7.10985e-05	0.000325803	0	0.000130191	0	0.831201	0.659944
LIG_FHA_2_43	43	0	1	0	7.10985e-05	0.000325803	0	0.000130191	0	0.831201	0.659944
LIG_SPAK-OSR1_1_44	44	1	0	0	7.10985e-05	0.000325803	0.000194099	0	0	1.73013	0.421024
LIG_SH2_STAT5_46	46	1	0	0	7.10985e-05	0.000325803	0.000194099	0	0	1.73013	0.421024
MOD_CK2_1_46	46	49	0	0	0.00348383	0.0100734	0.00951087	0	0	85.0667	3.37282e-19
TRG_ENDOCYTIC_2_46	46	1	0	0	7.10985e-05	0.000325803	0.000194099	0	0	1.73013	0.421024
MOD_CK2_1_47	47	4977	3249	928	0.650835	0.280957	0.966033	0.422992	0.753247	4063.88	0
MOD_GSK3_1_47	47	6	0	0	0.000426591	0.00162283	0.0011646	0	0	10.3845	0.00555955
MOD_PKA_2_47	47	12	2	2	0.00113758	0.00384281	0.00232919	0.000260383	0.00162338	11.8955	0.00261173
LIG_FHA_2_48	48	3	5	0	0.000568788	0.0020927	0.000582298	0.000650957	0	0.794028	0.672324
MOD_CK2_1_48	48	2	0	0	0.000142197	0.000608798	0.000388199	0	0	3.46051	0.177239
LIG_TRAF2_1_50	50	78	24	0	0.00725204	0.0186541	0.0151398	0.00312459	0	71.6975	2.69834e-16
LIG_SH2_SRC_51	51	1	0	0	7.10985e-05	0.000325803	0.000194099	0	0	1.73013	0.421024
LIG_CYCLIN_1_54	54	1	0	0	7.10985e-05	0.000325803	0.000194099	0	0	1.73013	0.421024
MOD_PIKK_1_54	54	1	0	1	0.000142197	0.000608798	0.000194099	0	0.000811688	5.07392	0.0791064
MOD_PKA_2_54	54	1	0	1	0.000142197	0.000608798	0.000194099	0	0.000811688	5.07392	0.0791064
TRG_NES_CRM1_1_58	58	0	0	4	0.000284394	0.00113198	0	0	0.00324675	41.6774	8.90963e-10
MOD_GSK3_1_62	62	1	0	0	7.10985e-05	0.000325803	0.000194099	0	0	1.73013	0.421024
LIG_PP1_63	63	1	0	0	7.10985e-05	0.000325803	0.000194099	0	0	1.73013	0.421024
LIG_CYCLIN_1_65	65	11	0	1	0.000853182	0.00298875	0.00213509	0	0.000811688	16.493	0.000262172
LIG_SH2_STAT5_66	66	4	1	1	0.000426591	0.00162283	0.000776398	0.000130191	0.000811688	3.48943	0.174695
MOD_CK2_1_66	66	3	0	0	0.000213295	0.000875635	0.000582298	0	0	5.19113	0.0746037
MOD_CK2_1_67	67	4	2	0	0.000426591	0.00162283	0.000776398	0.000260383	0	2.50185	0.28624
LIG_Clathr_ClatBox_1_68	68	1	0	0	7.10985e-05	0.000325803	0.000194099	0	0	1.73013	0.421024
LIG_TRAF2_1_70	70	1	0	0	7.10985e-05	0.000325803	0.000194099	0	0	1.73013	0.421024
MOD_PKA_2_73	73	0	1	0	7.10985e-05	0.000325803	0	0.000130191	0	0.831201	0.659944
LIG_SH2_STAT5_77	77	49	0	0	0.00348383	0.0100734	0.00951087	0	0	85.0667	3.37282e-19
LIG_SH2_SRC_78	78	5	0	0	0.000355492	0.00138051	0.000970497	0	0	8.65311	0.013213
LIG_SH2_STAT5_78	78	5097	7685	1222	0.995663	0.012127	0.989325	1.00052	0.991883	93.9848	3.90346e-21
LIG_SH2_STAT5_79	79	2	0	0	0.000142197	0.000608798	0.000388199	0	0	3.46051	0.177239
MOD_ProDKin_1_79	79	1	0	0	7.10985e-05	0.000325803	0.000194099	0	0	1.73013	0.421024
MOD_CDK_1_81	81	0	1	0	7.10985e-05	0.000325803	0	0.000130191	0	0.831201	0.659944
MOD_ProDKin_1_81	81	0	1	0	7.10985e-05	0.000325803	0	0.000130191	0	0.831201	0.659944
LIG_FHA_2_83	83	37	51	11	0.00703875	0.018197	0.00718168	0.00663976	0.00892857	0.81955	0.6638
LIG_SH2_STAT5_84	84	1	0	0	7.10985e-05	0.000325803	0.000194099	0	0	1.73013	0.421024
TRG_ENDOCYTIC_2_85	85	1	1	0	0.000142197	0.000608798	0.000194099	0.000130191	0	0.280615	0.869091
LIG_MAPK_1_86	86	3	0	1	0.000284394	0.00113198	0.000582298	0	0.000811688	4.99804	0.0821656
MOD_GSK3_1_89	89	4	1	0	0.000355492	0.00138051	0.000776398	0.000130191	0	4.10371	0.128496
MOD_PKA_2_89	89	12	1	4	0.00120867	0.00405114	0.00232919	0.000130191	0.00324675	16.9979	0.000203685
LIG_CYCLIN_1_94	94	4	1	1	0.000426591	0.00162283	0.000776398	0.000130191	0.000811688	3.48943	0.174695
TRG_NLS_MonoExtN_4_95	95	1	0	0	7.10985e-05	0.000325803	0.000194099	0	0	1.73013	0.421024
LIG_MAPK_1_97	97	49	0	0	0.00348383	0.0100734	0.00951087	0	0	85.0667	3.37282e-19
MOD_PKA_2_97	97	0	1	0	7.10985e-05	0.000325803	0	0.000130191	0	0.831201	0.659944
TRG_ENDOCYTIC_2_97	97	28	7452	746	0.584856	0.294745	0.00543478	0.970186	0.605519	11823.2	0
LIG_MAPK_1_98	98	5066	227	467	0.409527	0.293881	0.983307	0.0295534	0.379058	11605.1	0
LIG_PP1_98	98	2	0	0	0.000142197	0.000608798	0.000388199	0	0	3.46051	0.177239
MOD_PKA_1_98	98	0	0	2	0.000142197	0.000608798	0	0	0.00162338	20.8358	2.98933e-05
MOD_PKA_2_98	98	0	0	2	0.000142197	0.000608798	0	0	0.00162338	20.8358	2.98933e-05
TRG_NLS_Bipartite_1_98	98	1	1	0	0.000142197	0.000608798	0.000194099	0.000130191	0	0.280615	0.869091
LIG_MAPK_1_99	99	3	0	1	0.000284394	0.00113198	0.000582298	0	0.000811688	4.99804	0.0821656
LIG_RGD_99	99	0	0	1	7.10985e-05	0.000325803	0	0	0.000811688	10.4171	0.0054695
LIG_MAPK_1_100	100	1	0	2	0.000213295	0.000875635	0.000194099	0	0.00162338	13.1347	0.00140554
LIG_Actin_WH2_2_101	101	29	1	2	0.00227515	0.00700016	0.00562888	0.000130191	0.00162338	41.3263	1.06195e-09
LIG_MAPK_1_102	102	1	32	3	0.00255954	0.0077441	0.000194099	0.00416612	0.00243506	19.0645	7.24749e-05
MOD_GSK3_1_102	102	0	0	2	0.000142197	0.000608798	0	0	0.00162338	20.8358	2.98933e-05
MOD_PKA_2_102	102	0	1	0	7.10985e-05	0.000325803	0	0.000130191	0	0.831201	0.659944
LIG_MAPK_1_103	103	0	9	0	0.000639886	0.00232154	0	0.00117172	0	7.48507	0.023694
TRG_ENDOCYTIC_2_103	103	1	0	0	7.10985e-05	0.000325803	0.000194099	0	0	1.73013	0.421024
LIG_CYCLIN_1_105	105	49	0	0	0.00348383	0.0100734	0.00951087	0	0	85.0667	3.37282e-19
LIG_CYCLIN_1_106	106	5093	7685	1223	0.99545	0.0126283	0.988548	1.00052	0.992695	99.8478	2.08123e-22
LIG_CYCLIN_1_107	107	2	0	0	0.000142197	0.000608798	0.000388199	0	0	3.46051	0.177239
LIG_FHA_2_107	107	49	6	30	0.00604337	0.0160252	0.00951087	0.000781148	0.0243506	114.461	1.3964e-25
LIG_Clathr_ClatBox_1_108	108	25	1	0	0.00184856	0.0058545	0.00485248	0.000130191	0	39.7691	2.31336e-09
LIG_Rb_LxCxE_1_108	108	0	0	1	7.10985e-05	0.000325803	0	0	0.000811688	10.4171	0.0054695
LIG_SH2_STAT3_111	111	0	1	0	7.10985e-05	0.000325803	0	0.000130191	0	0.831201	0.659944
LIG_CYCLIN_1_112	112	1	0	0	7.10985e-05	0.000325803	0.000194099	0	0	1.73013	0.421024
TRG_NLS_MonoExtC_3_113	113	1	1	0	0.000142197	0.000608798	0.000194099	0.000130191	0	0.280615	0.869091
TRG_NLS_MonoExtN_4_113	113	1	1	0	0.000142197	0.000608798	0.000194099	0.000130191	0	0.280615	0.869091
MOD_GSK3_1_115	115	4	1	1	0.000426591	0.00162283	0.000776398	0.000130191	0.000811688	3.48943	0.174695
MOD_PKA_2_116	116	2	0	1	0.000213295	0.000875635	0.000388199	0	0.000811688	4.44642	0.108261
MOD_PIKK_1_118	118	2	0	0	0.000142197	0.000608798	0.000388199	0	0	3.46051	0.177239
MOD_PKA_2_120	120	1	0	0	7.10985e-05	0.000325803	0.000194099	0	0	1.73013	0.421024
MOD_CK2_1_121	121	3	0	0	0.000213295	0.000875635	0.000582298	0	0	5.19113	0.0746037
LIG_FHA_2_122	122	1	0	0	7.10985e-05	0.000325803	0.000194099	0	0	1.73013	0.421024
LIG_FHA_2_123	123	1	0	0	7.10985e-05	0.000325803	0.000194099	0	0	1.73013	0.421024
MOD_GSK3_1_123	123	0	2	7	0.000639886	0.00232154	0	0.000260383	0.00568182	54.0043	1.87546e-12
MOD_GSK3_1_126	126	49	0	0	0.00348383	0.0100734	0.00951087	0	0	85.0667	3.37282e-19
MOD_GSK3_1_127	127	5005	7668	1211	0.987131	0.0298808	0.971467	0.998308	0.982955	176.726	4.21072e-39
MOD_ProDKin_1_127	127	0	1	1	0.000142197	0.000608798	0	0.000130191	0.000811688	4.62443	0.0990418
MOD_GSK3_1_128	128	2	0	0	0.000142197	0.000608798	0.000388199	0	0	3.46051	0.177239
LIG_Actin_WH2_2_129	129	1	0	0	7.10985e-05	0.000325803	0.000194099	0	0	1.73013	0.421024
MOD_GSK3_1_132	132	4	1	1	0.000426591	0.00162283	0.000776398	0.000130191	0.000811688	3.48943	0.174695
MOD_GSK3_1_133	133	1	0	0	7.10985e-05	0.000325803	0.000194099	0	0	1.73013	0.421024
MOD_PKA_2_138	138	0	1	0	7.10985e-05	0.000325803	0	0.000130191	0	0.831201	0.659944
TRG_LysEnd_APsAcLL_1_138	138	4	1	1	0.000426591	0.00162283	0.000776398	0.000130191	0.000811688	3.48943	0.174695
LIG_CYCLIN_1_140	140	4	1	1	0.000426591	0.00162283	0.000776398	0.000130191	0.000811688	3.48943	0.174695
LIG_SH2_GRB2_142	142	0	1	1	0.000142197	0.000608798	0	0.000130191	0.000811688	4.62443	0.0990418
LIG_SH2_STAT5_142	142	0	1	1	0.000142197	0.000608798	0	0.000130191	0.000811688	4.62443	0.0990418
LIG_FHA_2_143	143	4	1	1	0.000426591	0.00162283	0.000776398	0.000130191	0.000811688	3.48943	0.174695
MOD_GSK3_1_143	143	49	0	0	0.00348383	0.0100734	0.00951087	0	0	85.0667	3.37282e-19
MOD_GSK3_1_144	144	5094	7684	1222	0.995379	0.0127944	0.988742	1.00039	0.991883	94.5425	2.95356e-21
MOD_GSK3_1_145	145	2	0	0	0.000142197	0.000608798	0.000388199	0	0	3.46051	0.177239
MOD_PIKK_1_145	145	1	0	0	7.10985e-05	0.000325803	0.000194099	0	0	1.73013	0.421024
MOD_PKA_2_149	149	0	0	1	7.10985e-05	0.000325803	0	0	0.000811688	10.4171	0.0054695
TRG_LysEnd_APsAcLL_1_149	149	49	0	0	0.00348383	0.0100734	0.00951087	0	0	85.0667	3.37282e-19
LIG_MAPK_1_150	150	0	2	0	0.000142197	0.000608798	0	0.000260383	0	1.66252	0.4355
MOD_GSK3_1_150	150	1	0	0	7.10985e-05	0.000325803	0.000194099	0	0	1.73013	0.421024
TRG_LysEnd_APsAcLL_1_150	150	5091	7684	1222	0.995165	0.01329	0.98816	1.00039	0.991883	98.8969	3.34813e-22
LIG_CYCLIN_1_151	151	49	0	0	0.00348383	0.0100734	0.00951087	0	0	85.0667	3.37282e-19
TRG_LysEnd_APsAcLL_1_151	151	2	0	0	0.000142197	0.000608798	0.000388199	0	0	3.46051	0.177239
LIG_CYCLIN_1_152	152	5090	7684	1221	0.995023	0.013618	0.987966	1.00039	0.991071	100.386	1.5906e-22
LIG_CYCLIN_1_153	153	2	0	0	0.000142197	0.000608798	0.000388199	0	0	3.46051	0.177239
LIG_FHA_2_154	154	49	0	0	0.00348383	0.0100734	0.00951087	0	0	85.0667	3.37282e-19
MOD_GSK3_1_154	154	1	0	0	7.10985e-05	0.000325803	0.000194099	0	0	1.73013	0.421024
LIG_FHA_2_155	155	4943	7672	1177	0.98059	0.0415765	0.959433	0.998828	0.955357	296.612	3.90389e-65
LIG_FHA_2_156	156	2	0	0	0.000142197	0.000608798	0.000388199	0	0	3.46051	0.177239
TRG_LysEnd_APsAcLL_1_156	156	1	0	0	7.10985e-05	0.000325803	0.000194099	0	0	1.73013	0.421024
LIG_CYCLIN_1_158	158	1	0	0	7.10985e-05	0.000325803	0.000194099	0	0	1.73013	0.421024
LIG_FHA_2_161	161	1	0	0	7.10985e-05	0.000325803	0.000194099	0	0	1.73013	0.421024
MOD_PKA_2_161	161	4	1	1	0.000426591	0.00162283	0.000776398	0.000130191	0.000811688	3.48943	0.174695
LIG_14-3-3_2_162	162	0	0	1	7.10985e-05	0.000325803	0	0	0.000811688	10.4171	0.0054695
MOD_PIKK_1_162	162	0	0	3	0.000213295	0.000875635	0	0	0.00243506	31.2559	1.63259e-07
MOD_ProDKin_1_162	162	0	1	0	7.10985e-05	0.000325803	0	0.000130191	0	0.831201	0.659944
TRG_LysEnd_APsAcLL_1_162	162	0	1	0	7.10985e-05	0.000325803	0	0.000130191	0	0.831201	0.659944
MOD_GSK3_1_163	163	0	0	1	7.10985e-05	0.000325803	0	0	0.000811688	10.4171	0.0054695
MOD_GSK3_1_164	164	1	0	1	0.000142197	0.000608798	0.000194099	0	0.000811688	5.07392	0.0791064
MOD_PIKK_1_164	164	1	0	1	0.000142197	0.000608798	0.000194099	0	0.000811688	5.07392	0.0791064
LIG_SxIP_EBH_1_165	165	0	1	0	7.10985e-05	0.000325803	0	0.000130191	0	0.831201	0.659944
MOD_GSK3_1_167	167	1	0	0	7.10985e-05	0.000325803	0.000194099	0	0	1.73013	0.421024
MOD_GSK3_1_168	168	0	1	0	7.10985e-05	0.000325803	0	0.000130191	0	0.831201	0.659944
LIG_SH3_3_170	170	1	0	0	7.10985e-05	0.000325803	0.000194099	0	0	1.73013	0.421024
MOD_PKA_2_172	172	49	0	0	0.00348383	0.0100734	0.00951087	0	0	85.0667	3.37282e-19
MOD_GSK3_1_173	173	0	0	1	7.10985e-05	0.000325803	0	0	0.000811688	10.4171	0.0054695
MOD_PKA_2_173	173	5093	7680	1219	0.99481	0.0141068	0.988548	0.99987	0.989448	84.0714	5.54788e-19
MOD_PKA_2_174	174	2	0	0	0.000142197	0.000608798	0.000388199	0	0	3.46051	0.177239
MOD_PKA_2_179	179	1	0	0	7.10985e-05	0.000325803	0.000194099	0	0	1.73013	0.421024
LIG_14-3-3_2_184	184	1	0	0	7.10985e-05	0.000325803	0.000194099	0	0	1.73013	0.421024
LIG_MAPK_1_184	184	3	0	0	0.000213295	0.000875635	0.000582298	0	0	5.19113	0.0746037
TRG_NES_CRM1_1_192	192	1	0	1	0.000142197	0.000608798	0.000194099	0	0.000811688	5.07392	0.0791064
MOD_PKA_2_194	194	3	0	0	0.000213295	0.000875635	0.000582298	0	0	5.19113	0.0746037
LIG_MAPK_1_195	195	1	0	0	7.10985e-05	0.000325803	0.000194099	0	0	1.73013	0.421024
TRG_NLS_MonoExtN_4_195	195	2	0	0	0.000142197	0.000608798	0.000388199	0	0	3.46051	0.177239
TRG_NLS_Bipartite_1_197	197	1	0	0	7.10985e-05	0.000325803	0.000194099	0	0	1.73013	0.421024
TRG_NLS_MonoExtC_3_197	197	2	0	0	0.000142197	0.000608798	0.000388199	0	0	3.46051	0.177239
LIG_MAPK_1_198	198	1	0	0	7.10985e-05	0.000325803	0.000194099	0	0	1.73013	0.421024
MOD_PKA_1_198	198	5	2	0	0.000497689	0.00185998	0.000970497	0.000260383	0	3.79828	0.149697
MOD_PKA_2_198	198	5	2	0	0.000497689	0.00185998	0.000970497	0.000260383	0	3.79828	0.149697
TRG_NLS_Bipartite_1_198	198	53	4069	92	0.299609	0.265151	0.0102873	0.529749	0.0746753	4290.87	0
LIG_14-3-3_1_199	199	1	0	0	7.10985e-05	0.000325803	0.000194099	0	0	1.73013	0.421024
LIG_PTB_Apo_2_200	200	2	0	0	0.000142197	0.000608798	0.000388199	0	0	3.46051	0.177239
MOD_PKA_2_200	200	4	1	1	0.000426591	0.00162283	0.000776398	0.000130191	0.000811688	3.48943	0.174695
LIG_PP1_202	202	0	0	1	7.10985e-05	0.000325803	0	0	0.000811688	10.4171	0.0054695
LIG_SH2_STAT5_205	205	0	0	1	7.10985e-05	0.000325803	0	0	0.000811688	10.4171	0.0054695
TRG_ENDOCYTIC_2_207	207	4	1	1	0.000426591	0.00162283	0.000776398	0.000130191	0.000811688	3.48943	0.174695
LIG_RGD_208	208	123	10	6	0.00988269	0.0240867	0.0238742	0.00130191	0.00487013	164.034	2.40144e-36
MOD_GSK3_1_208	208	15	2	1	0.00127977	0.00425765	0.00291149	0.000260383	0.000811688	17.1883	0.00018519
MOD_PKA_2_211	211	49	0	0	0.00348383	0.0100734	0.00951087	0	0	85.0667	3.37282e-19
MOD_PKA_2_212	212	5083	7685	1220	0.994525	0.0147526	0.986607	1.00052	0.99026	114.155	1.6275e-25
LIG_MAPK_1_213	213	0	0	1	7.10985e-05	0.000325803	0	0	0.000811688	10.4171	0.0054695
MOD_PKA_2_213	213	2	0	0	0.000142197	0.000608798	0.000388199	0	0	3.46051	0.177239
TRG_NLS_Bipartite_1_213	213	2	0	0	0.000142197	0.000608798	0.000388199	0	0	3.46051	0.177239
LIG_PP1_214	214	0	0	1	7.10985e-05	0.000325803	0	0	0.000811688	10.4171	0.0054695
MOD_CK2_1_214	214	124	2801	68	0.212798	0.224808	0.0240683	0.364666	0.0551948	2335.7	0
LIG_FHA_2_215	215	128	1	14	0.0101671	0.024654	0.0248447	0.000130191	0.0113636	187.352	2.07546e-41
LIG_CYCLIN_1_216	216	0	0	1	7.10985e-05	0.000325803	0	0	0.000811688	10.4171	0.0054695
MOD_PKA_2_218	218	1	0	0	7.10985e-05	0.000325803	0.000194099	0	0	1.73013	0.421024
TRG_ENDOCYTIC_2_218	218	49	0	0	0.00348383	0.0100734	0.00951087	0	0	85.0667	3.37282e-19
TRG_ENDOCYTIC_2_219	219	5092	7684	1216	0.99481	0.0141068	0.988354	1.00039	0.987013	102.423	5.74155e-23
MOD_PKA_2_220	220	1	0	0	7.10985e-05	0.000325803	0.000194099	0	0	1.73013	0.421024
TRG_ENDOCYTIC_2_220	220	2	0	0	0.000142197	0.000608798	0.000388199	0	0	3.46051	0.177239
TRG_NES_CRM1_1_220	220	7	3	0	0.000710985	0.00254695	0.0013587	0.000390574	0	5.02864	0.0809179
TRG_ENDOCYTIC_2_223	223	1	0	0	7.10985e-05	0.000325803	0.000194099	0	0	1.73013	0.421024
MOD_GSK3_1_224	224	0	0	1	7.10985e-05	0.000325803	0	0	0.000811688	10.4171	0.0054695
TRG_ENDOCYTIC_2_225	225	1	0	0	7.10985e-05	0.000325803	0.000194099	0	0	1.73013	0.421024
MOD_PIKK_1_227	227	1	0	0	7.10985e-05	0.000325803	0.000194099	0	0	1.73013	0.421024
MOD_ProDKin_1_229	229	0	1	0	7.10985e-05	0.000325803	0	0.000130191	0	0.831201	0.659944
MOD_PKA_2_230	230	4	1	1	0.000426591	0.00162283	0.000776398	0.000130191	0.000811688	3.48943	0.174695
MOD_PIKK_1_231	231	24	0	4	0.00199076	0.00624071	0.00465839	0	0.00324675	34.753	2.84107e-08
LIG_FHA_2_235	235	3	7	3	0.00092428	0.00320567	0.000582298	0.00091134	0.00243506	3.69908	0.15731
MOD_PKA_2_235	235	1	0	0	7.10985e-05	0.000325803	0.000194099	0	0	1.73013	0.421024
LIG_CYCLIN_1_236	236	2	0	0	0.000142197	0.000608798	0.000388199	0	0	3.46051	0.177239
MOD_PIKK_1_237	237	0	0	1	7.10985e-05	0.000325803	0	0	0.000811688	10.4171	0.0054695
MOD_CK2_1_238	238	0	0	1	7.10985e-05	0.000325803	0	0	0.000811688	10.4171	0.0054695
LIG_FHA_2_239	239	0	0	1	7.10985e-05	0.000325803	0	0	0.000811688	10.4171	0.0054695
LIG_Actin_WH2_2_240	240	4	1	1	0.000426591	0.00162283	0.000776398	0.000130191	0.000811688	3.48943	0.174695
TRG_LysEnd_APsAcLL_1_240	240	4	1	1	0.000426591	0.00162283	0.000776398	0.000130191	0.000811688	3.48943	0.174695
MOD_PKA_2_241	241	49	0	0	0.00348383	0.0100734	0.00951087	0	0	85.0667	3.37282e-19
MOD_PKA_2_242	242	5076	7684	1063	0.982794	0.0377644	0.985248	1.00039	0.862825	1191.09	2.27897e-259
LIG_14-3-3_1_243	243	1	0	0	7.10985e-05	0.000325803	0.000194099	0	0	1.73013	0.421024
LIG_MAPK_1_243	243	14	5	0	0.00135087	0.00446245	0.00271739	0.000650957	0	11.5872	0.00304694
MOD_PKA_2_243	243	2	0	0	0.000142197	0.000608798	0.000388199	0	0	3.46051	0.177239
MOD_ProDKin_1_244	244	56	2	6	0.0045503	0.0126283	0.0108696	0.000260383	0.00487013	76.6554	2.26204e-17
MOD_CK2_1_248	248	0	3	0	0.000213295	0.000875635	0	0.000390574	0	2.49396	0.287372
MOD_PKA_2_248	248	1	0	0	7.10985e-05	0.000325803	0.000194099	0	0	1.73013	0.421024
LIG_FHA_2_249	249	0	3	0	0.000213295	0.000875635	0	0.000390574	0	2.49396	0.287372
LIG_Actin_WH2_2_251	251	49	0	0	0.00348383	0.0100734	0.00951087	0	0	85.0667	3.37282e-19
TRG_LysEnd_APsAcLL_1_251	251	49	0	0	0.00348383	0.0100734	0.00951087	0	0	85.0667	3.37282e-19
LIG_Actin_WH2_2_252	252	5076	7474	1201	0.977675	0.0464497	0.985248	0.97305	0.974838	21.5195	2.12372e-05
LIG_PTB_Apo_2_252	252	1	1	0	0.000142197	0.000608798	0.000194099	0.000130191	0	0.280615	0.869091
TRG_LysEnd_APsAcLL_1_252	252	5051	6587	1205	0.913118	0.128232	0.980396	0.857571	0.978084	658.222	1.17192e-143
LIG_Actin_WH2_2_253	253	2	0	1	0.000213295	0.000875635	0.000388199	0	0.000811688	4.44642	0.108261
TRG_ENDOCYTIC_2_253	253	0	1	0	7.10985e-05	0.000325803	0	0.000130191	0	0.831201	0.659944
TRG_LysEnd_APsAcLL_1_253	253	2	0	1	0.000213295	0.000875635	0.000388199	0	0.000811688	4.44642	0.108261
MOD_PKA_2_254	254	4	1	0	0.000355492	0.00138051	0.000776398	0.000130191	0	4.10371	0.128496
LIG_Actin_WH2_2_258	258	1	0	0	7.10985e-05	0.000325803	0.000194099	0	0	1.73013	0.421024
TRG_LysEnd_APsAcLL_1_258	258	1	0	0	7.10985e-05	0.000325803	0.000194099	0	0	1.73013	0.421024
LIG_MAPK_1_259	259	2	0	0	0.000142197	0.000608798	0.000388199	0	0	3.46051	0.177239
MOD_ProDKin_1_259	259	1	0	0	7.10985e-05	0.000325803	0.000194099	0	0	1.73013	0.421024
MOD_PKA_2_260	260	0	2	1	0.000213295	0.000875635	0	0.000260383	0.000811688	3.24768	0.19714
MOD_PKA_2_265	265	49	0	0	0.00348383	0.0100734	0.00951087	0	0	85.0667	3.37282e-19
MOD_PKA_2_266	266	5030	7683	1216	0.990331	0.023659	0.97632	1.00026	0.987013	186.118	3.84495e-41
MOD_PKA_2_267	267	2	0	1	0.000213295	0.000875635	0.000388199	0	0.000811688	4.44642	0.108261
MOD_PKA_2_268	268	2	0	0	0.000142197	0.000608798	0.000388199	0	0	3.46051	0.177239
TRG_ENDOCYTIC_2_269	269	0	0	1	7.10985e-05	0.000325803	0	0	0.000811688	10.4171	0.0054695
MOD_GSK3_1_271	271	1	0	5	0.000426591	0.00162283	0.000194099	0	0.00405844	42.0413	7.42776e-10
MOD_PKA_2_272	272	1	0	0	7.10985e-05	0.000325803	0.000194099	0	0	1.73013	0.421024
LIG_SH2_SRC_275	275	0	1	1	0.000142197	0.000608798	0	0.000130191	0.000811688	4.62443	0.0990418
LIG_SH2_STAT5_275	275	0	1	1	0.000142197	0.000608798	0	0.000130191	0.000811688	4.62443	0.0990418
LIG_SH3_3_277	277	4	2913	60	0.21166	0.22416	0.000776398	0.379247	0.0487013	2862.04	0
MOD_GSK3_1_280	280	0	3	0	0.000213295	0.000875635	0	0.000390574	0	2.49396	0.287372
LIG_14-3-3_2_281	281	4	1	1	0.000426591	0.00162283	0.000776398	0.000130191	0.000811688	3.48943	0.174695
TRG_ENDOCYTIC_2_281	281	2	5	211	0.0154995	0.034728	0.000388199	0.000650957	0.171266	2147.05	0
TRG_LysEnd_APsAcLL_1_282	282	4	1	1	0.000426591	0.00162283	0.000776398	0.000130191	0.000811688	3.48943	0.174695
MOD_CK2_1_284	284	3	14	4	0.00149307	0.00486724	0.000582298	0.00182268	0.00324675	5.96778	0.0505957
TRG_ENDOCYTIC_2_284	284	4	1	1	0.000426591	0.00162283	0.000776398	0.000130191	0.000811688	3.48943	0.174695
LIG_FHA_2_285	285	1	0	1	0.000142197	0.000608798	0.000194099	0	0.000811688	5.07392	0.0791064
LIG_Clathr_ClatBox_1_286	286	4	1	1	0.000426591	0.00162283	0.000776398	0.000130191	0.000811688	3.48943	0.174695
LIG_SH2_STAT3_289	289	2	1	0	0.000213295	0.000875635	0.000388199	0.000130191	0	1.25066	0.535085
LIG_SH2_STAT5_289	289	1	0	5	0.000426591	0.00162283	0.000194099	0	0.00405844	42.0413	7.42776e-10
TRG_ENDOCYTIC_2_289	289	3	0	0	0.000213295	0.000875635	0.000582298	0	0	5.19113	0.0746037
LIG_AP2alpha_2_290	290	4	1	1	0.000426591	0.00162283	0.000776398	0.000130191	0.000811688	3.48943	0.174695
TRG_LysEnd_APsAcLL_1_290	290	4	1	1	0.000426591	0.00162283	0.000776398	0.000130191	0.000811688	3.48943	0.174695
MOD_SUMO_291	291	1	0	0	7.10985e-05	0.000325803	0.000194099	0	0	1.73013	0.421024
LIG_14-3-3_2_292	292	49	0	0	0.00348383	0.0100734	0.00951087	0	0	85.0667	3.37282e-19
LIG_14-3-3_2_293	293	5021	3663	1011	0.6893	0.269115	0.974573	0.476891	0.820617	3675.03	0
LIG_MAPK_1_293	293	6	0	1	0.000497689	0.00185998	0.0011646	0	0.000811688	8.67527	0.0130674
TRG_LysEnd_APsAcLL_1_293	293	49	0	1	0.00355492	0.0102477	0.00951087	0	0.000811688	81.6134	1.89613e-18
LIG_14-3-3_2_294	294	2	0	1	0.000213295	0.000875635	0.000388199	0	0.000811688	4.44642	0.108261
LIG_Actin_WH2_2_294	294	20	0	0	0.00142197	0.00466562	0.00388199	0	0	34.6494	2.99208e-08
LIG_APCC_Dbox_1_294	294	3	0	0	0.000213295	0.000875635	0.000582298	0	0	5.19113	0.0746037
MOD_GSK3_1_294	294	0	0	1	7.10985e-05	0.000325803	0	0	0.000811688	10.4171	0.0054695
MOD_PKA_2_294	294	3	0	0	0.000213295	0.000875635	0.000582298	0	0	5.19113	0.0746037
TRG_LysEnd_APsAcLL_1_294	294	5087	7682	1219	0.994525	0.0147526	0.987384	1.00013	0.989448	98.4152	4.25999e-22
LIG_14-3-3_2_295	295	2	0	0	0.000142197	0.000608798	0.000388199	0	0	3.46051	0.177239
MOD_GSK3_1_295	295	4	1	1	0.000426591	0.00162283	0.000776398	0.000130191	0.000811688	3.48943	0.174695
MOD_PIKK_1_295	295	4	1	1	0.000426591	0.00162283	0.000776398	0.000130191	0.000811688	3.48943	0.174695
TRG_ENDOCYTIC_2_295	295	49	0	0	0.00348383	0.0100734	0.00951087	0	0	85.0667	3.37282e-19
TRG_LysEnd_APsAcLL_1_295	295	2	0	1	0.000213295	0.000875635	0.000388199	0	0.000811688	4.44642	0.108261
LIG_SH2_STAT5_296	296	0	1	1	0.000142197	0.000608798	0	0.000130191	0.000811688	4.62443	0.0990418
TRG_ENDOCYTIC_2_296	296	5074	7684	1222	0.993957	0.0160252	0.98486	1.00039	0.991883	124.783	8.01005e-28
TRG_LysEnd_APsAcLL_1_296	296	2	0	0	0.000142197	0.000608798	0.000388199	0	0	3.46051	0.177239
LIG_BRCT_BRCA1_1_297	297	4	0	1	0.000355492	0.00138051	0.000776398	0	0.000811688	6.02144	0.0492561
LIG_Clathr_ClatBox_1_297	297	49	0	0	0.00348383	0.0100734	0.00951087	0	0	85.0667	3.37282e-19
TRG_ENDOCYTIC_2_297	297	2	0	1	0.000213295	0.000875635	0.000388199	0	0.000811688	4.44642	0.108261
LIG_Clathr_ClatBox_1_298	298	5085	7681	1218	0.994241	0.015392	0.986995	1	0.988636	98.4884	4.1069e-22
TRG_ENDOCYTIC_2_298	298	2	0	0	0.000142197	0.000608798	0.000388199	0	0	3.46051	0.177239
LIG_14-3-3_2_299	299	1	0	0	7.10985e-05	0.000325803	0.000194099	0	0	1.73013	0.421024
LIG_Clathr_ClatBox_1_299	299	2	0	1	0.000213295	0.000875635	0.000388199	0	0.000811688	4.44642	0.108261
LIG_Clathr_ClatBox_1_300	300	2	0	0	0.000142197	0.000608798	0.000388199	0	0	3.46051	0.177239
LIG_SH3_3_300	300	1	0	1	0.000142197	0.000608798	0.000194099	0	0.000811688	5.07392	0.0791064
TRG_LysEnd_APsAcLL_1_300	300	1	0	0	7.10985e-05	0.000325803	0.000194099	0	0	1.73013	0.421024
LIG_AP2alpha_2_301	301	49	0	0	0.00348383	0.0100734	0.00951087	0	0	85.0667	3.37282e-19
LIG_EH_1_301	301	1	0	0	7.10985e-05	0.000325803	0.000194099	0	0	1.73013	0.421024
LIG_EVH1_1_301	301	1	0	0	7.10985e-05	0.000325803	0.000194099	0	0	1.73013	0.421024
TRG_LysEnd_APsAcLL_1_301	301	49	0	0	0.00348383	0.0100734	0.00951087	0	0	85.0667	3.37282e-19
LIG_AP2alpha_2_302	302	5079	7683	1219	0.994028	0.0158675	0.985831	1.00026	0.989448	112.923	3.01312e-25
LIG_NRBOX_302	302	1	0	0	7.10985e-05	0.000325803	0.000194099	0	0	1.73013	0.421024
TRG_ENDOCYTIC_2_302	302	1	0	0	7.10985e-05	0.000325803	0.000194099	0	0	1.73013	0.421024
TRG_LysEnd_APsAcLL_1_302	302	5080	7681	1193	0.992108	0.0200091	0.986025	1	0.968344	174.31	1.40959e-38
LIG_AP2alpha_2_303	303	2	0	1	0.000213295	0.000875635	0.000388199	0	0.000811688	4.44642	0.108261
MOD_GSK3_1_303	303	0	2	0	0.000142197	0.000608798	0	0.000260383	0	1.66252	0.4355
TRG_LysEnd_APsAcLL_1_303	303	2	0	1	0.000213295	0.000875635	0.000388199	0	0.000811688	4.44642	0.108261
LIG_Clathr_ClatBox_1_304	304	1	0	0	7.10985e-05	0.000325803	0.000194099	0	0	1.73013	0.421024
LIG_CYCLIN_1_305	305	0	1	0	7.10985e-05	0.000325803	0	0.000130191	0	0.831201	0.659944
LIG_AP2alpha_2_306	306	2	0	0	0.000142197	0.000608798	0.000388199	0	0	3.46051	0.177239
MOD_GSK3_1_306	306	49	0	0	0.00348383	0.0100734	0.00951087	0	0	85.0667	3.37282e-19
MOD_PIKK_1_306	306	49	0	0	0.00348383	0.0100734	0.00951087	0	0	85.0667	3.37282e-19
TRG_LysEnd_APsAcLL_1_306	306	2	0	0	0.000142197	0.000608798	0.000388199	0	0	3.46051	0.177239
MOD_GSK3_1_307	307	5089	7680	1218	0.994454	0.0149131	0.987772	0.99987	0.988636	90.126	2.6877e-20
MOD_PIKK_1_307	307	5091	7679	1216	0.994383	0.0150731	0.98816	0.99974	0.987013	87.164	1.18188e-19
LIG_AP2alpha_2_308	308	1	0	0	7.10985e-05	0.000325803	0.000194099	0	0	1.73013	0.421024
LIG_BRCT_BRCA1_1_308	308	49	0	0	0.00348383	0.0100734	0.00951087	0	0	85.0667	3.37282e-19
MOD_GSK3_1_308	308	2	0	2	0.000284394	0.00113198	0.000388199	0	0.00162338	10.1493	0.00625331
MOD_PIKK_1_308	308	2	0	2	0.000284394	0.00113198	0.000388199	0	0.00162338	10.1493	0.00625331
TRG_LysEnd_APsAcLL_1_308	308	1	0	0	7.10985e-05	0.000325803	0.000194099	0	0	1.73013	0.421024
LIG_BRCT_BRCA1_1_309	309	5016	255	1013	0.446783	0.298565	0.973602	0.0331988	0.82224	11803.3	0
LIG_BRCT_BRCA1_1_310	310	2	0	2	0.000284394	0.00113198	0.000388199	0	0.00162338	10.1493	0.00625331
LIG_14-3-3_3_311	311	0	4	1	0.000355492	0.00138051	0	0.000520766	0.000811688	3.14405	0.207624
MOD_GSK3_1_311	311	3	0	0	0.000213295	0.000875635	0.000582298	0	0	5.19113	0.0746037
MOD_PIKK_1_311	311	6	1	1	0.000568788	0.0020927	0.0011646	0.000130191	0.000811688	5.94436	0.0511916
TRG_LysEnd_APsAcLL_1_311	311	0	1	1	0.000142197	0.000608798	0	0.000130191	0.000811688	4.62443	0.0990418
LIG_SH3_3_312	312	0	1	0	7.10985e-05	0.000325803	0	0.000130191	0	0.831201	0.659944
LIG_BRCT_BRCA1_1_313	313	2	0	0	0.000142197	0.000608798	0.000388199	0	0	3.46051	0.177239
MOD_GSK3_1_313	313	1	0	0	7.10985e-05	0.000325803	0.000194099	0	0	1.73013	0.421024
MOD_PIKK_1_313	313	1	0	0	7.10985e-05	0.000325803	0.000194099	0	0	1.73013	0.421024
TRG_ENDOCYTIC_2_313	313	1	4076	61	0.294205	0.263128	0.000194099	0.53066	0.049513	4568.14	0
MOD_CK2_1_314	314	2	0	0	0.000142197	0.000608798	0.000388199	0	0	3.46051	0.177239
MOD_ProDKin_1_314	314	2	0	0	0.000142197	0.000608798	0.000388199	0	0	3.46051	0.177239
MOD_PKA_2_316	316	4	2	1	0.000497689	0.00185998	0.000776398	0.000260383	0.000811688	1.91825	0.383228
LIG_APCC_KENbox_2_318	318	16	11	177	0.0145041	0.032919	0.00310559	0.00143211	0.143669	1576.64	0
LIG_PTB_Apo_2_318	318	0	1	1	0.000142197	0.000608798	0	0.000130191	0.000811688	4.62443	0.0990418
LIG_PTB_Phospho_1_318	318	0	1	1	0.000142197	0.000608798	0	0.000130191	0.000811688	4.62443	0.0990418
MOD_ProDKin_1_318	318	3	0	1	0.000284394	0.00113198	0.000582298	0	0.000811688	4.99804	0.0821656
MOD_GSK3_1_319	319	13	1	2	0.00113758	0.00384281	0.00252329	0.000130191	0.00162338	15.8223	0.000366642
LIG_BRCT_BRCA1_1_322	322	4	1	1	0.000426591	0.00162283	0.000776398	0.000130191	0.000811688	3.48943	0.174695
MOD_PIKK_1_322	322	49	0	0	0.00348383	0.0100734	0.00951087	0	0	85.0667	3.37282e-19
LIG_PP1_323	323	1	0	0	7.10985e-05	0.000325803	0.000194099	0	0	1.73013	0.421024
MOD_CK2_1_323	323	1	0	0	7.10985e-05	0.000325803	0.000194099	0	0	1.73013	0.421024
MOD_PIKK_1_323	323	5087	7685	1218	0.994668	0.0144306	0.987384	1.00052	0.988636	109.6	1.58703e-24
MOD_ProDKin_1_323	323	1	0	1	0.000142197	0.000608798	0.000194099	0	0.000811688	5.07392	0.0791064
LIG_APCC_Dbox_1_324	324	1	0	0	7.10985e-05	0.000325803	0.000194099	0	0	1.73013	0.421024
LIG_SH2_STAT3_324	324	0	1	2	0.000213295	0.000875635	0	0.000130191	0.00162338	12.835	0.00163275
MOD_PIKK_1_324	324	2	0	2	0.000284394	0.00113198	0.000388199	0	0.00162338	10.1493	0.00625331
MOD_PIKK_1_327	327	2	0	0	0.000142197	0.000608798	0.000388199	0	0	3.46051	0.177239
LIG_Clathr_ClatBox_1_328	328	0	1	0	7.10985e-05	0.000325803	0	0.000130191	0	0.831201	0.659944
MOD_GSK3_1_328	328	1	3	0	0.000284394	0.00113198	0.000194099	0.000390574	0	0.802799	0.669383
MOD_PIKK_1_329	329	1	0	0	7.10985e-05	0.000325803	0.000194099	0	0	1.73013	0.421024
MOD_PKA_2_329	329	4	1	1	0.000426591	0.00162283	0.000776398	0.000130191	0.000811688	3.48943	0.174695
LIG_14-3-3_3_330	330	4	1	1	0.000426591	0.00162283	0.000776398	0.000130191	0.000811688	3.48943	0.174695
MOD_PKA_2_332	332	0	0	2	0.000142197	0.000608798	0	0	0.00162338	20.8358	2.98933e-05
MOD_ProDKin_1_332	332	3	0	0	0.000213295	0.000875635	0.000582298	0	0	5.19113	0.0746037
LIG_BRCT_BRCA1_1_333	333	49	0	0	0.00348383	0.0100734	0.00951087	0	0	85.0667	3.37282e-19
MOD_CK2_1_333	333	4	0	0	0.000284394	0.00113198	0.000776398	0	0	6.922	0.0313984
LIG_14-3-3_3_334	334	1	3	1	0.000355492	0.00138051	0.000194099	0.000390574	0.000811688	1.12574	0.569573
LIG_BRCT_BRCA1_1_334	334	5064	7674	1212	0.991824	0.020604	0.982919	0.999089	0.983766	110.227	1.16012e-24
LIG_EVH1_2_334	334	1	0	0	7.10985e-05	0.000325803	0.000194099	0	0	1.73013	0.421024
LIG_FHA_2_334	334	2	0	0	0.000142197	0.000608798	0.000388199	0	0	3.46051	0.177239
LIG_SH2_STAT5_334	334	0	0	1	7.10985e-05	0.000325803	0	0	0.000811688	10.4171	0.0054695
LIG_BRCT_BRCA1_1_335	335	2	0	2	0.000284394	0.00113198	0.000388199	0	0.00162338	10.1493	0.00625331
LIG_FHA_2_335	335	0	2	1	0.000213295	0.000875635	0	0.000260383	0.000811688	3.24768	0.19714
TRG_ENDOCYTIC_2_335	335	1	1	0	0.000142197	0.000608798	0.000194099	0.000130191	0	0.280615	0.869091
LIG_BRCT_BRCA1_1_338	338	2	0	0	0.000142197	0.000608798	0.000388199	0	0	3.46051	0.177239
TRG_ENDOCYTIC_2_338	338	0	2	5	0.000497689	0.00185998	0	0.000260383	0.00405844	34.8365	2.72483e-08
TRG_LysEnd_APsAcLL_1_339	339	0	2705	51	0.195947	0.21486	0	0.352168	0.0413961	2632.11	0
LIG_BRCT_BRCA1_1_340	340	1	0	0	7.10985e-05	0.000325803	0.000194099	0	0	1.73013	0.421024
LIG_SH2_STAT5_340	340	1	0	0	7.10985e-05	0.000325803	0.000194099	0	0	1.73013	0.421024
MOD_PKA_2_340	340	49	0	0	0.00348383	0.0100734	0.00951087	0	0	85.0667	3.37282e-19
TRG_ENDOCYTIC_2_340	340	1	0	0	7.10985e-05	0.000325803	0.000194099	0	0	1.73013	0.421024
LIG_14-3-3_3_341	341	49	0	0	0.00348383	0.0100734	0.00951087	0	0	85.0667	3.37282e-19
MOD_PKA_2_341	341	5024	4792	1022	0.770565	0.233908	0.975155	0.623877	0.829545	2178.85	0
LIG_14-3-3_3_342	342	5051	7667	807	0.961607	0.0707047	0.980396	0.998177	0.655032	3463.91	0
LIG_CYCLIN_1_342	342	67	2892	199	0.224529	0.231297	0.0130047	0.376513	0.161526	2371.01	0
MOD_PKA_2_342	342	2	0	2	0.000284394	0.00113198	0.000388199	0	0.00162338	10.1493	0.00625331
TRG_LysEnd_APsAcLL_1_342	342	3	2	0	0.000355492	0.00138051	0.000582298	0.000260383	0	1.37942	0.501722
LIG_14-3-3_3_343	343	2	0	2	0.000284394	0.00113198	0.000388199	0	0.00162338	10.1493	0.00625331
MOD_PKA_2_345	345	2	0	0	0.000142197	0.000608798	0.000388199	0	0	3.46051	0.177239
LIG_14-3-3_3_346	346	2	0	0	0.000142197	0.000608798	0.000388199	0	0	3.46051	0.177239
LIG_SH2_STAT5_346	346	0	0	2	0.000142197	0.000608798	0	0	0.00162338	20.8358	2.98933e-05
MOD_PKA_2_347	347	48	2865	185	0.220263	0.228978	0.00931677	0.372998	0.150162	2413.39	0
TRG_LysEnd_APsAcLL_1_347	347	1	0	0	7.10985e-05	0.000325803	0.000194099	0	0	1.73013	0.421024
CLV_PCSK_FUR_1_348	348	0	0	17	0.00120867	0.00405114	0	0	0.0137987	177.293	3.17182e-39
LIG_14-3-3_3_348	348	1	0	0	7.10985e-05	0.000325803	0.000194099	0	0	1.73013	0.421024
TRG_LysEnd_APsAcLL_1_348	348	22	7	0	0.00206186	0.00643214	0.00427019	0.00091134	0	19.6975	5.28132e-05
LIG_CYCLIN_1_350	350	0	7	0	0.000497689	0.00185998	0	0.00091134	0	5.82089	0.0544515
MOD_ProDKin_1_350	350	0	2847	50	0.205972	0.22087	0	0.370655	0.0405844	2816.19	0
LIG_CYCLIN_1_351	351	74	1034	11	0.0795592	0.1206	0.0143634	0.134618	0.00892857	700.937	6.21608e-153
LIG_MAD2_351	351	1	0	0	7.10985e-05	0.000325803	0.000194099	0	0	1.73013	0.421024
LIG_APCC_Dbox_1_354	354	1	0	0	7.10985e-05	0.000325803	0.000194099	0	0	1.73013	0.421024
MOD_PKA_2_354	354	1	0	0	7.10985e-05	0.000325803	0.000194099	0	0	1.73013	0.421024
LIG_14-3-3_2_355	355	0	1	0	7.10985e-05	0.000325803	0	0.000130191	0	0.831201	0.659944
MOD_CDK_1_356	356	1	0	0	7.10985e-05	0.000325803	0.000194099	0	0	1.73013	0.421024
MOD_CK2_1_356	356	0	0	1	7.10985e-05	0.000325803	0	0	0.000811688	10.4171	0.0054695
MOD_PKA_2_356	356	3	57	32	0.00654106	0.0171194	0.000582298	0.00742091	0.025974	100.662	1.38515e-22
MOD_ProDKin_1_356	356	2	1	1	0.000284394	0.00113198	0.000388199	0.000130191	0.000811688	2.04247	0.360149
LIG_14-3-3_3_357	357	0	0	1	7.10985e-05	0.000325803	0	0	0.000811688	10.4171	0.0054695
MOD_GSK3_1_358	358	1	0	0	7.10985e-05	0.000325803	0.000194099	0	0	1.73013	0.421024
LIG_SH2_STAT5_359	359	2	0	0	0.000142197	0.000608798	0.000388199	0	0	3.46051	0.177239
LIG_CYCLIN_1_361	361	2	3	0	0.000355492	0.00138051	0.000388199	0.000390574	0	0.480232	0.786537
MOD_CK2_1_362	362	1	0	0	7.10985e-05	0.000325803	0.000194099	0	0	1.73013	0.421024
MOD_CK2_1_363	363	3	0	0	0.000213295	0.000875635	0.000582298	0	0	5.19113	0.0746037
MOD_GSK3_1_364	364	88	1	0	0.00632776	0.0166526	0.0170807	0.000130191	0	149.508	3.42575e-33
LIG_TRAF6_365	365	1	0	1	0.000142197	0.000608798	0.000194099	0	0.000811688	5.07392	0.0791064
MOD_GSK3_1_365	365	0	0	1	7.10985e-05	0.000325803	0	0	0.000811688	10.4171	0.0054695
LIG_Actin_WH2_2_367	367	2	2452	32	0.176751	0.202568	0.000388199	0.319229	0.025974	2365.33	0
LIG_APCC_KENbox_2_367	367	4	0	1	0.000355492	0.00138051	0.000776398	0	0.000811688	6.02144	0.0492561
MOD_GSK3_1_369	369	27	0	0	0.00191966	0.00604818	0.00524068	0	0	46.8	6.87857e-11
TRG_NES_CRM1_1_369	369	0	2	16	0.00127977	0.00425765	0	0.000260383	0.012987	144.959	3.33091e-32
MOD_GSK3_1_370	370	3432	430	269	0.293708	0.262939	0.666149	0.0559823	0.218344	5571.27	0
MOD_GSK3_1_371	371	2	0	0	0.000142197	0.000608798	0.000388199	0	0	3.46051	0.177239
MOD_CK2_1_373	373	27	0	0	0.00191966	0.00604818	0.00524068	0	0	46.8	6.87857e-11
MOD_ProDKin_1_373	373	1	0	0	7.10985e-05	0.000325803	0.000194099	0	0	1.73013	0.421024
TRG_ENDOCYTIC_2_373	373	4	1	1	0.000426591	0.00162283	0.000776398	0.000130191	0.000811688	3.48943	0.174695
MOD_CK2_1_374	374	3720	3931	576	0.584927	0.294735	0.72205	0.511782	0.467532	638.19	2.62348e-139
MOD_ProDKin_1_374	374	1	0	0	7.10985e-05	0.000325803	0.000194099	0	0	1.73013	0.421024
LIG_14-3-3_3_375	375	0	1	0	7.10985e-05	0.000325803	0	0.000130191	0	0.831201	0.659944
LIG_FHA_2_375	375	10	1	2	0.00092428	0.00320567	0.00194099	0.000130191	0.00162338	11.6644	0.00293157
LIG_SH2_GRB2_375	375	0	0	1	7.10985e-05	0.000325803	0	0	0.000811688	10.4171	0.0054695
MOD_CK2_1_375	375	2	0	1	0.000213295	0.000875635	0.000388199	0	0.000811688	4.44642	0.108261
MOD_ProDKin_1_375	375	1	0	0	7.10985e-05	0.000325803	0.000194099	0	0	1.73013	0.421024
TRG_ENDOCYTIC_2_376	376	1	0	0	7.10985e-05	0.000325803	0.000194099	0	0	1.73013	0.421024
LIG_CYCLIN_1_377	377	3	1	0	0.000284394	0.00113198	0.000582298	0.000130191	0	2.60104	0.27239
MOD_GSK3_1_377	377	4	1	1	0.000426591	0.00162283	0.000776398	0.000130191	0.000811688	3.48943	0.174695
LIG_CtBP_378	378	1	0	0	7.10985e-05	0.000325803	0.000194099	0	0	1.73013	0.421024
MOD_CK2_1_378	378	2	0	0	0.000142197	0.000608798	0.000388199	0	0	3.46051	0.177239
MOD_GSK3_1_378	378	1	0	0	7.10985e-05	0.000325803	0.000194099	0	0	1.73013	0.421024
LIG_PP1_380	380	2	0	1	0.000213295	0.000875635	0.000388199	0	0.000811688	4.44642	0.108261
MOD_GSK3_1_380	380	1	0	0	7.10985e-05	0.000325803	0.000194099	0	0	1.73013	0.421024
MOD_PIKK_1_380	380	4	0	0	0.000284394	0.00113198	0.000776398	0	0	6.922	0.0313984
MOD_PKA_2_380	380	1	0	0	7.10985e-05	0.000325803	0.000194099	0	0	1.73013	0.421024
MOD_TYR_ITSM_381	381	0	1	0	7.10985e-05	0.000325803	0	0.000130191	0	0.831201	0.659944
TRG_ENDOCYTIC_2_384	384	49	0	0	0.00348383	0.0100734	0.00951087	0	0	85.0667	3.37282e-19
LIG_SH2_STAT5_385	385	1	0	0	7.10985e-05	0.000325803	0.000194099	0	0	1.73013	0.421024
TRG_ENDOCYTIC_2_385	385	5093	7681	1220	0.994952	0.0137814	0.988548	1	0.99026	86.438	1.69913e-19
TRG_ENDOCYTIC_2_386	386	2	0	2	0.000284394	0.00113198	0.000388199	0	0.00162338	10.1493	0.00625331
MOD_PIKK_1_387	387	1	0	0	7.10985e-05	0.000325803	0.000194099	0	0	1.73013	0.421024
MOD_PKA_2_387	387	3	0	1	0.000284394	0.00113198	0.000582298	0	0.000811688	4.99804	0.0821656
MOD_ProDKin_1_387	387	1	0	0	7.10985e-05	0.000325803	0.000194099	0	0	1.73013	0.421024
LIG_FHA_2_388	388	0	1	0	7.10985e-05	0.000325803	0	0.000130191	0	0.831201	0.659944
MOD_GSK3_1_388	388	49	0	0	0.00348383	0.0100734	0.00951087	0	0	85.0667	3.37282e-19
MOD_PKA_2_388	388	1	0	1	0.000142197	0.000608798	0.000194099	0	0.000811688	5.07392	0.0791064
CLV_PCSK_FUR_1_389	389	0	0	1	7.10985e-05	0.000325803	0	0	0.000811688	10.4171	0.0054695
LIG_14-3-3_3_389	389	1	0	0	7.10985e-05	0.000325803	0.000194099	0	0	1.73013	0.421024
MOD_GSK3_1_389	389	5058	7679	1212	0.991753	0.020752	0.981755	0.99974	0.983766	132.474	1.71263e-29
TRG_ENDOCYTIC_2_389	389	2	0	0	0.000142197	0.000608798	0.000388199	0	0	3.46051	0.177239
MOD_GSK3_1_390	390	2	0	2	0.000284394	0.00113198	0.000388199	0	0.00162338	10.1493	0.00625331
TRG_ENDOCYTIC_2_391	391	1	0	0	7.10985e-05	0.000325803	0.000194099	0	0	1.73013	0.421024
MOD_GSK3_1_392	392	4	1	1	0.000426591	0.00162283	0.000776398	0.000130191	0.000811688	3.48943	0.174695
MOD_GSK3_1_393	393	3	0	0	0.000213295	0.000875635	0.000582298	0	0	5.19113	0.0746037
MOD_PKA_2_393	393	1	0	0	7.10985e-05	0.000325803	0.000194099	0	0	1.73013	0.421024
MOD_PIKK_1_394	394	193	10	169	0.0264486	0.0530585	0.0374612	0.00130191	0.137175	799.514	2.44202e-174
MOD_GSK3_1_395	395	1	0	0	7.10985e-05	0.000325803	0.000194099	0	0	1.73013	0.421024
MOD_PKA_2_396	396	1	0	0	7.10985e-05	0.000325803	0.000194099	0	0	1.73013	0.421024
MOD_PKA_2_398	398	49	0	0	0.00348383	0.0100734	0.00951087	0	0	85.0667	3.37282e-19
MOD_GSK3_1_399	399	1	1400	7	0.100107	0.141283	0.000194099	0.182268	0.00568182	1268.41	3.70446e-276
MOD_PKA_1_399	399	1	0	0	7.10985e-05	0.000325803	0.000194099	0	0	1.73013	0.421024
MOD_PKA_2_399	399	4844	4199	532	0.680768	0.271994	0.940217	0.546674	0.431818	2582.66	0
MOD_GSK3_1_400	400	3	10	8	0.00149307	0.00486724	0.000582298	0.00130191	0.00649351	23.718	7.07472e-06
MOD_PKA_2_400	400	2	0	1	0.000213295	0.000875635	0.000388199	0	0.000811688	4.44642	0.108261
MOD_GSK3_1_401	401	1	0	0	7.10985e-05	0.000325803	0.000194099	0	0	1.73013	0.421024
MOD_PIKK_1_401	401	0	0	3	0.000213295	0.000875635	0	0	0.00243506	31.2559	1.63259e-07
LIG_SH2_STAT3_402	402	2	0	0	0.000142197	0.000608798	0.000388199	0	0	3.46051	0.177239
MOD_GSK3_1_403	403	49	0	0	0.00348383	0.0100734	0.00951087	0	0	85.0667	3.37282e-19
MOD_PKA_2_403	403	2	0	0	0.000142197	0.000608798	0.000388199	0	0	3.46051	0.177239
LIG_CYCLIN_1_404	404	4	1	1	0.000426591	0.00162283	0.000776398	0.000130191	0.000811688	3.48943	0.174695
MOD_GSK3_1_404	404	5086	6031	1183	0.874511	0.164042	0.987189	0.785184	0.960227	1237.02	2.41951e-269
MOD_PKA_2_404	404	0	0	1	7.10985e-05	0.000325803	0	0	0.000811688	10.4171	0.0054695
LIG_CYCLIN_1_405	405	1	0	0	7.10985e-05	0.000325803	0.000194099	0	0	1.73013	0.421024
MOD_GSK3_1_405	405	2	0	2	0.000284394	0.00113198	0.000388199	0	0.00162338	10.1493	0.00625331
MOD_PIKK_1_405	405	1	943	1	0.0671881	0.106968	0.000194099	0.12277	0.000811688	834.174	7.26935e-182
LIG_SH3_3_407	407	1	0	0	7.10985e-05	0.000325803	0.000194099	0	0	1.73013	0.421024
MOD_GSK3_1_408	408	2	0	0	0.000142197	0.000608798	0.000388199	0	0	3.46051	0.177239
MOD_PKA_2_409	409	4	1	1	0.000426591	0.00162283	0.000776398	0.000130191	0.000811688	3.48943	0.174695
MOD_GSK3_1_410	410	1	7	4	0.000853182	0.00298875	0.000194099	0.00091134	0.00324675	10.9359	0.00421997
MOD_PKA_2_410	410	1	0	0	7.10985e-05	0.000325803	0.000194099	0	0	1.73013	0.421024
LIG_CYCLIN_1_413	413	1	0	0	7.10985e-05	0.000325803	0.000194099	0	0	1.73013	0.421024
LIG_PTB_Apo_2_414	414	1	0	0	7.10985e-05	0.000325803	0.000194099	0	0	1.73013	0.421024
LIG_CYCLIN_1_415	415	49	0	0	0.00348383	0.0100734	0.00951087	0	0	85.0667	3.37282e-19
LIG_BRCT_BRCA1_1_416	416	165	26	20	0.0150018	0.0338272	0.0320264	0.00338498	0.0162338	171.328	6.26062e-38
LIG_CYCLIN_1_416	416	5087	7683	1203	0.993459	0.0171194	0.987384	1.00026	0.976461	138.72	7.53792e-31
LIG_CYCLIN_1_417	417	2	0	2	0.000284394	0.00113198	0.000388199	0	0.00162338	10.1493	0.00625331
MOD_GSK3_1_418	418	3	0	1	0.000284394	0.00113198	0.000582298	0	0.000811688	4.99804	0.0821656
MOD_PKA_2_418	418	1	0	0	7.10985e-05	0.000325803	0.000194099	0	0	1.73013	0.421024
LIG_EH1_1_419	419	0	2	0	0.000142197	0.000608798	0	0.000260383	0	1.66252	0.4355
MOD_GSK3_1_419	419	1	0	0	7.10985e-05	0.000325803	0.000194099	0	0	1.73013	0.421024
LIG_BRCT_BRCA1_1_420	420	2	0	0	0.000142197	0.000608798	0.000388199	0	0	3.46051	0.177239
LIG_CYCLIN_1_420	420	2	0	0	0.000142197	0.000608798	0.000388199	0	0	3.46051	0.177239
MOD_GSK3_1_420	420	0	0	2	0.000142197	0.000608798	0	0	0.00162338	20.8358	2.98933e-05
MOD_PKA_2_420	420	49	0	0	0.00348383	0.0100734	0.00951087	0	0	85.0667	3.37282e-19
MOD_GSK3_1_421	421	5	2	14	0.00149307	0.00486724	0.000970497	0.000260383	0.0113636	89.2851	4.09241e-20
MOD_PKA_1_421	421	1	0	0	7.10985e-05	0.000325803	0.000194099	0	0	1.73013	0.421024
MOD_PKA_2_421	421	5082	3637	1154	0.701955	0.264572	0.986413	0.473506	0.936688	4233.11	0
LIG_CYCLIN_1_422	422	1	0	0	7.10985e-05	0.000325803	0.000194099	0	0	1.73013	0.421024
MOD_PKA_2_422	422	2	0	2	0.000284394	0.00113198	0.000388199	0	0.00162338	10.1493	0.00625331
MOD_GSK3_1_423	423	1	1	0	0.000142197	0.000608798	0.000194099	0.000130191	0	0.280615	0.869091
MOD_PKA_2_423	423	4	1	1	0.000426591	0.00162283	0.000776398	0.000130191	0.000811688	3.48943	0.174695
MOD_PKA_2_424	424	1	0	0	7.10985e-05	0.000325803	0.000194099	0	0	1.73013	0.421024
MOD_PKA_2_425	425	2	0	0	0.000142197	0.000608798	0.000388199	0	0	3.46051	0.177239
MOD_GSK3_1_427	427	1	0	0	7.10985e-05	0.000325803	0.000194099	0	0	1.73013	0.421024
MOD_PKA_2_427	427	1	0	0	7.10985e-05	0.000325803	0.000194099	0	0	1.73013	0.421024
LIG_SH2_STAT5_429	429	1	0	0	7.10985e-05	0.000325803	0.000194099	0	0	1.73013	0.421024
MOD_GSK3_1_429	429	49	0	0	0.00348383	0.0100734	0.00951087	0	0	85.0667	3.37282e-19
MOD_GSK3_1_430	430	4871	4058	532	0.672663	0.274594	0.945458	0.528317	0.431818	2792.62	0
LIG_FHA_2_431	431	1	0	0	7.10985e-05	0.000325803	0.000194099	0	0	1.73013	0.421024
MOD_GSK3_1_431	431	2	0	2	0.000284394	0.00113198	0.000388199	0	0.00162338	10.1493	0.00625331
MOD_PKA_2_432	432	1	0	0	7.10985e-05	0.000325803	0.000194099	0	0	1.73013	0.421024
MOD_GSK3_1_434	434	2	0	0	0.000142197	0.000608798	0.000388199	0	0	3.46051	0.177239
MOD_PKA_2_434	434	49	0	2	0.00362602	0.0104215	0.00951087	0	0.00162338	78.7053	8.11647e-18
MOD_GSK3_1_435	435	221	3379	683	0.304515	0.266935	0.042896	0.439917	0.554383	2693.13	0
MOD_PKA_1_435	435	0	0	2	0.000142197	0.000608798	0	0	0.00162338	20.8358	2.98933e-05
MOD_PKA_2_435	435	5079	7684	1217	0.993957	0.0160252	0.985831	1.00039	0.987825	117.278	3.41522e-26
MOD_PKA_2_436	436	2	0	2	0.000284394	0.00113198	0.000388199	0	0.00162338	10.1493	0.00625331
MOD_PKA_2_439	439	2	0	0	0.000142197	0.000608798	0.000388199	0	0	3.46051	0.177239
MOD_SUMO_439	439	1	1	1	0.000213295	0.000875635	0.000194099	0.000130191	0.000811688	2.32634	0.312493
TRG_NES_CRM1_1_439	439	17	3	1	0.00149307	0.00486724	0.00329969	0.000390574	0.000811688	17.9253	0.000128107
MOD_SUMO_440	440	1	0	0	7.10985e-05	0.000325803	0.000194099	0	0	1.73013	0.421024
LIG_14-3-3_3_441	441	1	0	0	7.10985e-05	0.000325803	0.000194099	0	0	1.73013	0.421024
LIG_CtBP_441	441	1	1	0	0.000142197	0.000608798	0.000194099	0.000130191	0	0.280615	0.869091
LIG_PCNA_441	441	0	0	1	7.10985e-05	0.000325803	0	0	0.000811688	10.4171	0.0054695
MOD_GSK3_1_441	441	1	0	0	7.10985e-05	0.000325803	0.000194099	0	0	1.73013	0.421024
MOD_PKA_2_441	441	1	0	0	7.10985e-05	0.000325803	0.000194099	0	0	1.73013	0.421024
MOD_CK2_1_443	443	0	0	1	7.10985e-05	0.000325803	0	0	0.000811688	10.4171	0.0054695
MOD_GSK3_1_443	443	0	0	1	7.10985e-05	0.000325803	0	0	0.000811688	10.4171	0.0054695
TRG_NES_CRM1_1_443	443	2	0	0	0.000142197	0.000608798	0.000388199	0	0	3.46051	0.177239
LIG_FHA_2_444	444	0	0	1	7.10985e-05	0.000325803	0	0	0.000811688	10.4171	0.0054695
LIG_14-3-3_2_446	446	10	1	1	0.000853182	0.00298875	0.00194099	0.000130191	0.000811688	11.8641	0.00265297
MOD_SUMO_446	446	0	1	0	7.10985e-05	0.000325803	0	0.000130191	0	0.831201	0.659944
MOD_CK2_1_447	447	3	0	0	0.000213295	0.000875635	0.000582298	0	0	5.19113	0.0746037
MOD_GSK3_1_447	447	1	0	0	7.10985e-05	0.000325803	0.000194099	0	0	1.73013	0.421024
MOD_PKA_2_447	447	2	0	0	0.000142197	0.000608798	0.000388199	0	0	3.46051	0.177239
LIG_FHA_2_448	448	3	0	0	0.000213295	0.000875635	0.000582298	0	0	5.19113	0.0746037
MOD_CK2_1_448	448	49	17	5	0.00504799	0.0137814	0.00951087	0.00221325	0.00405844	32.9602	6.96292e-08
MOD_PIKK_1_448	448	1	0	0	7.10985e-05	0.000325803	0.000194099	0	0	1.73013	0.421024
LIG_FHA_2_449	449	18	15	4	0.00263064	0.00792787	0.00349379	0.00195287	0.00324675	2.98601	0.224696
LIG_MAPK_1_449	449	1	0	0	7.10985e-05	0.000325803	0.000194099	0	0	1.73013	0.421024
MOD_ProDKin_1_449	449	3	0	0	0.000213295	0.000875635	0.000582298	0	0	5.19113	0.0746037
LIG_FHA_2_450	450	1	0	0	7.10985e-05	0.000325803	0.000194099	0	0	1.73013	0.421024
LIG_MAPK_1_450	450	0	0	2	0.000142197	0.000608798	0	0	0.00162338	20.8358	2.98933e-05
MOD_GSK3_1_450	450	27	6	158	0.0135798	0.0312124	0.00524068	0.000781148	0.128247	1329.97	1.59017e-289
LIG_TRAF2_1_451	451	0	0	1	7.10985e-05	0.000325803	0	0	0.000811688	10.4171	0.0054695
LIG_TRAF6_451	451	8	4017	56	0.290153	0.261571	0.0015528	0.522979	0.0454545	4463.15	0
MOD_SUMO_451	451	512	6225	864	0.540419	0.299609	0.0993789	0.810441	0.701299	6418.23	0
LIG_PP1_452	452	1	0	0	7.10985e-05	0.000325803	0.000194099	0	0	1.73013	0.421024
LIG_CtBP_453	453	38	3373	674	0.290437	0.261681	0.00737578	0.439136	0.547078	3220.92	0
LIG_TRAF2_1_453	453	0	1	0	7.10985e-05	0.000325803	0	0.000130191	0	0.831201	0.659944
LIG_CYCLIN_1_454	454	0	0	1	7.10985e-05	0.000325803	0	0	0.000811688	10.4171	0.0054695
MOD_PIKK_1_455	455	2	0	0	0.000142197	0.000608798	0.000388199	0	0	3.46051	0.177239
MOD_SUMO_457	457	1	0	0	7.10985e-05	0.000325803	0.000194099	0	0	1.73013	0.421024
LIG_14-3-3_3_458	458	1	0	0	7.10985e-05	0.000325803	0.000194099	0	0	1.73013	0.421024
MOD_ProDKin_1_458	458	1	0	0	7.10985e-05	0.000325803	0.000194099	0	0	1.73013	0.421024
CLV_PCSK_FUR_1_459	459	0	1	0	7.10985e-05	0.000325803	0	0.000130191	0	0.831201	0.659944
LIG_CtBP_459	459	1	0	0	7.10985e-05	0.000325803	0.000194099	0	0	1.73013	0.421024
LIG_SH3_3_459	459	4	1	1	0.000426591	0.00162283	0.000776398	0.000130191	0.000811688	3.48943	0.174695
LIG_SH3_3_460	460	1	0	0	7.10985e-05	0.000325803	0.000194099	0	0	1.73013	0.421024
MOD_GSK3_1_463	463	2	1	1	0.000284394	0.00113198	0.000388199	0.000130191	0.000811688	2.04247	0.360149
LIG_CYCLIN_1_464	464	1	0	0	7.10985e-05	0.000325803	0.000194099	0	0	1.73013	0.421024
LIG_MAPK_2_464	464	1	0	0	7.10985e-05	0.000325803	0.000194099	0	0	1.73013	0.421024
MOD_GSK3_1_464	464	1	0	1	0.000142197	0.000608798	0.000194099	0	0.000811688	5.07392	0.0791064
LIG_SH3_3_468	468	1	0	0	7.10985e-05	0.000325803	0.000194099	0	0	1.73013	0.421024
MOD_GSK3_1_469	469	1	0	0	7.10985e-05	0.000325803	0.000194099	0	0	1.73013	0.421024
MOD_PKA_1_469	469	0	3	0	0.000213295	0.000875635	0	0.000390574	0	2.49396	0.287372
MOD_PKA_2_469	469	1	1000	2	0.0713118	0.111622	0.000194099	0.130191	0.00162338	885.887	4.28583e-193
LIG_14-3-3_3_470	470	36	55	235	0.0231781	0.0478429	0.00698758	0.00716053	0.190747	1674.62	0
LIG_SH3_3_470	470	49	0	0	0.00348383	0.0100734	0.00951087	0	0	85.0667	3.37282e-19
MOD_ProDKin_1_470	470	36	55	236	0.0232492	0.0479584	0.00698758	0.00716053	0.191558	1684.41	0
LIG_MAPK_1_471	471	1	0	0	7.10985e-05	0.000325803	0.000194099	0	0	1.73013	0.421024
LIG_SH3_1_471	471	1	0	0	7.10985e-05	0.000325803	0.000194099	0	0	1.73013	0.421024
LIG_SH3_3_471	471	5088	7685	1215	0.994525	0.0147526	0.987578	1.00052	0.986201	112.065	4.6285e-25
MOD_GSK3_1_471	471	4	0	2	0.000426591	0.00162283	0.000776398	0	0.00162338	8.89475	0.0117093
LIG_SH3_3_472	472	2	0	2	0.000284394	0.00113198	0.000388199	0	0.00162338	10.1493	0.00625331
MOD_GSK3_1_472	472	1	0	0	7.10985e-05	0.000325803	0.000194099	0	0	1.73013	0.421024
LIG_BRCT_BRCA1_1_473	473	4	1	1	0.000426591	0.00162283	0.000776398	0.000130191	0.000811688	3.48943	0.174695
LIG_BRCT_BRCA1_1_474	474	1	0	0	7.10985e-05	0.000325803	0.000194099	0	0	1.73013	0.421024
MOD_GSK3_1_474	474	48	0	0	0.00341273	0.00989845	0.00931677	0	0	83.3247	8.05867e-19
LIG_SH2_STAT5_475	475	4	1	1	0.000426591	0.00162283	0.000776398	0.000130191	0.000811688	3.48943	0.174695
LIG_SH3_3_475	475	2	0	0	0.000142197	0.000608798	0.000388199	0	0	3.46051	0.177239
MOD_GSK3_1_475	475	3563	7475	957	0.852826	0.181438	0.691576	0.973181	0.776786	2010.49	0
LIG_SH2_STAT5_476	476	1	0	0	7.10985e-05	0.000325803	0.000194099	0	0	1.73013	0.421024
MOD_GSK3_1_476	476	1	0	2	0.000213295	0.000875635	0.000194099	0	0.00162338	13.1347	0.00140554
LIG_SH3_3_477	477	1	0	0	7.10985e-05	0.000325803	0.000194099	0	0	1.73013	0.421024
LIG_SH2_STAT5_478	478	0	0	1	7.10985e-05	0.000325803	0	0	0.000811688	10.4171	0.0054695
MOD_CK2_1_478	478	1	15	0	0.00113758	0.00384281	0.000194099	0.00195287	0	9.93236	0.00696974
TRG_ENDOCYTIC_2_478	478	0	0	1	7.10985e-05	0.000325803	0	0	0.000811688	10.4171	0.0054695
LIG_FHA_2_479	479	1	15	0	0.00113758	0.00384281	0.000194099	0.00195287	0	9.93236	0.00696974
MOD_CK2_1_479	479	1	0	1	0.000142197	0.000608798	0.000194099	0	0.000811688	5.07392	0.0791064
MOD_GSK3_1_479	479	14	2	4	0.00142197	0.00466562	0.00271739	0.000260383	0.00324675	16.2766	0.000292138
LIG_PTB_Apo_2_480	480	2	0	4	0.000426591	0.00162283	0.000388199	0	0.00324675	26.2749	1.97002e-06
LIG_PTB_Phospho_1_480	480	1	0	0	7.10985e-05	0.000325803	0.000194099	0	0	1.73013	0.421024
CLV_PCSK_FUR_1_481	481	0	0	1	7.10985e-05	0.000325803	0	0	0.000811688	10.4171	0.0054695
MOD_GSK3_1_481	481	1	0	0	7.10985e-05	0.000325803	0.000194099	0	0	1.73013	0.421024
LIG_BRCT_BRCA1_1_482	482	1	0	0	7.10985e-05	0.000325803	0.000194099	0	0	1.73013	0.421024
LIG_TRAF2_1_482	482	1	0	1	0.000142197	0.000608798	0.000194099	0	0.000811688	5.07392	0.0791064
LIG_BRCT_BRCA1_1_483	483	1	0	0	7.10985e-05	0.000325803	0.000194099	0	0	1.73013	0.421024
LIG_PDZ_Class_1_483	483	10	0	0	0.000710985	0.00254695	0.00194099	0	0	17.3124	0.000174046
LIG_BRCT_BRCA1_1_484	484	49	1	0	0.00355492	0.0102477	0.00951087	0.000130191	0	81.421	2.08759e-18
LIG_PDZ_Class_2_484	484	11	7	1	0.00135087	0.00446245	0.00213509	0.00091134	0.000811688	3.71414	0.15613
LIG_SH2_STAT5_484	484	1	0	0	7.10985e-05	0.000325803	0.000194099	0	0	1.73013	0.421024
LIG_BRCT_BRCA1_1_485	485	4968	7677	1192	0.98379	0.0360028	0.964286	0.999479	0.967532	261.871	1.36608e-57
LIG_SH2_STAT5_485	485	1	0	0	7.10985e-05	0.000325803	0.000194099	0	0	1.73013	0.421024
LIG_BRCT_BRCA1_1_486	486	2	0	2	0.000284394	0.00113198	0.000388199	0	0.00162338	10.1493	0.00625331
LIG_SH2_STAT5_486	486	49	0	0	0.00348383	0.0100734	0.00951087	0	0	85.0667	3.37282e-19
TRG_ENDOCYTIC_2_486	486	1	0	1	0.000142197	0.000608798	0.000194099	0	0.000811688	5.07392	0.0791064
LIG_SH2_STAT5_487	487	4973	7670	1193	0.983718	0.0361295	0.965256	0.998568	0.968344	233.572	1.90774e-51
TRG_ENDOCYTIC_2_487	487	1	0	0	7.10985e-05	0.000325803	0.000194099	0	0	1.73013	0.421024
LIG_BRCT_BRCA1_1_488	488	2	0	0	0.000142197	0.000608798	0.000388199	0	0	3.46051	0.177239
LIG_SH2_STAT5_488	488	2	0	2	0.000284394	0.00113198	0.000388199	0	0.00162338	10.1493	0.00625331
MOD_CK2_1_489	489	15	4	10	0.00206186	0.00643214	0.00291149	0.000520766	0.00811688	32.6255	8.23106e-08
LIG_FHA_2_490	490	2	0	1	0.000213295	0.000875635	0.000388199	0	0.000811688	4.44642	0.108261
LIG_SH2_STAT5_490	490	2	0	0	0.000142197	0.000608798	0.000388199	0	0	3.46051	0.177239
LIG_BRCT_BRCA1_1_491	491	1	0	0	7.10985e-05	0.000325803	0.000194099	0	0	1.73013	0.421024
LIG_PDZ_Class_2_492	492	0	1	0	7.10985e-05	0.000325803	0	0.000130191	0	0.831201	0.659944
LIG_TRAF2_1_492	492	15	4	10	0.00206186	0.00643214	0.00291149	0.000520766	0.00811688	32.6255	8.23106e-08
LIG_PDZ_Class_2_493	493	5	0	2	0.000497689	0.00185998	0.000970497	0	0.00162338	9.2783	0.00966591
LIG_SH2_STAT5_493	493	1	0	0	7.10985e-05	0.000325803	0.000194099	0	0	1.73013	0.421024
LIG_SH2_GRB2_496	496	6	1	0	0.000497689	0.00185998	0.0011646	0.000130191	0	7.30527	0.0259228
LIG_SH2_SRC_496	496	1	0	0	7.10985e-05	0.000325803	0.000194099	0	0	1.73013	0.421024
LIG_SH2_STAT3_496	496	0	1	0	7.10985e-05	0.000325803	0	0.000130191	0	0.831201	0.659944
TRG_ENDOCYTIC_2_496	496	1	0	2	0.000213295	0.000875635	0.000194099	0	0.00162338	13.1347	0.00140554
