# Supplementary material for: A Comparative Study of Short Linear Motif Compositions of the Influenza A Virus Ribonucleoproteins
Source: PLoS One. 2012 Jun 8;7(6):e38637. doi: 10.1371/journal.pone.0038637 (PMC3371030; doi:10.1371/journal.pone.0038637)
Supplement: Information S23 — Detail information of comparisons of NP protein SLiM compositions from IAVs of different virulence. (XLS) [file pone.0038637.s023.xls]

## Sheet: ALL_NP_SLiM_counts
SLiM	Pos	A_NP	H_NP	M_NP	TPro	H	A_NP_Pro	H_NP_Pro	M_NP_Pro	Chi	p	H1N1 1918	H1N1 1977	H1N1 2009	H2N2 1957	H3N2 1968	H5N1 1997	H5N1 Indo	H5N1 Thai	H5N1 VNam	Pan_Pro
TRG_ENDOCYTIC_2_10	10	5019	7683	1222	0.989975	0.0243708	0.974185	1.00026	0.991883	211.762	1.0388e-46	1	4	38	19	35	19	86	14	46	0.996198
MOD_CK2_1_12	12	5074	5335	1188	0.824529	0.201711	0.98486	0.694571	0.964286	1978.33	0	1	4	39	19	35	19	86	14	46	1
LIG_FHA_2_13	13	5082	7682	1222	0.994383	0.0150731	0.986413	1.00013	0.991883	105.396	1.29889e-23	1	4	39	19	35	19	86	14	46	1
MOD_PKA_2_18	18	5	6	0	0.000782083	0.00276926	0.000970497	0.000781148	0	1.19833	0.549271	0	0	0	0	0	0	2	0	0	0.00760456
MOD_PKA_2_25	25	5096	7685	1218	0.995308	0.0129601	0.98913	1.00052	0.988636	98.5262	4.02999e-22	1	4	39	19	35	19	86	14	46	1
LIG_SPAK-OSR1_1_38	38	5054	7667	1050	0.979097	0.0440951	0.980978	0.998177	0.852273	1105.76	7.70607e-241	1	4	39	19	35	19	86	14	46	1
LIG_SH2_STAT5_40	40	5095	7685	1222	0.995521	0.0124617	0.988936	1.00052	0.991883	96.8103	9.50385e-22	1	4	39	19	35	19	86	14	46	1
TRG_ENDOCYTIC_2_40	40	5096	7685	1223	0.995663	0.012127	0.98913	1.00052	0.992695	95.4028	1.92109e-21	1	4	39	19	35	19	86	14	46	1
MOD_CK2_1_47	47	4977	3249	928	0.650835	0.280957	0.966033	0.422992	0.753247	4063.88	0	1	4	0	19	35	19	86	14	46	0.851711
LIG_FHA_2_48	48	3	5	0	0.000568788	0.0020927	0.000582298	0.000650957	0	0.794028	0.672324	0	0	0	0	0	1	0	0	2	0.0114068
LIG_TRAF2_1_50	50	78	24	0	0.00725204	0.0186541	0.0151398	0.00312459	0	71.6975	2.69834e-16	0	0	0	0	0	19	0	0	0	0.0722433
LIG_SH2_STAT5_78	78	5097	7685	1222	0.995663	0.012127	0.989325	1.00052	0.991883	93.9848	3.90346e-21	1	4	39	19	35	19	86	14	46	1
TRG_ENDOCYTIC_2_97	97	28	7452	746	0.584856	0.294745	0.00543478	0.970186	0.605519	11823.2	0	1	4	39	19	35	0	0	0	0	0.372624
LIG_MAPK_1_98	98	5066	227	467	0.409527	0.293881	0.983307	0.0295534	0.379058	11605.1	0	0	0	0	0	0	19	86	14	46	0.627376
LIG_Actin_WH2_2_101	101	29	1	2	0.00227515	0.00700016	0.00562888	0.000130191	0.00162338	41.3263	1.06195e-09	0	0	1	0	0	0	0	0	0	0.00380228
LIG_MAPK_1_102	102	1	32	3	0.00255954	0.0077441	0.000194099	0.00416612	0.00243506	19.0645	7.24749e-05	0	0	0	1	0	0	0	0	0	0.00380228
LIG_CYCLIN_1_106	106	5093	7685	1223	0.99545	0.0126283	0.988548	1.00052	0.992695	99.8478	2.08123e-22	1	4	39	19	35	19	86	14	46	1
MOD_GSK3_1_127	127	5005	7668	1211	0.987131	0.0298808	0.971467	0.998308	0.982955	176.726	4.21072e-39	1	4	39	19	35	19	84	14	46	0.992395
MOD_GSK3_1_144	144	5094	7684	1222	0.995379	0.0127944	0.988742	1.00039	0.991883	94.5425	2.95356e-21	1	4	39	19	35	19	86	14	46	1
TRG_LysEnd_APsAcLL_1_150	150	5091	7684	1222	0.995165	0.01329	0.98816	1.00039	0.991883	98.8969	3.34813e-22	1	4	39	19	35	19	86	14	46	1
LIG_CYCLIN_1_152	152	5090	7684	1221	0.995023	0.013618	0.987966	1.00039	0.991071	100.386	1.5906e-22	1	4	39	19	35	19	86	14	46	1
LIG_FHA_2_155	155	4943	7672	1177	0.98059	0.0415765	0.959433	0.998828	0.955357	296.612	3.90389e-65	1	4	39	19	35	19	79	14	46	0.973384
MOD_ProDKin_1_162	162	0	1	0	7.10985e-05	0.000325803	0	0.000130191	0	0.831201	0.659944	0	0	0	0	0	1	0	0	0	0.00380228
LIG_SxIP_EBH_1_165	165	0	1	0	7.10985e-05	0.000325803	0	0.000130191	0	0.831201	0.659944	0	0	0	0	0	1	0	0	0	0.00380228
MOD_PKA_2_173	173	5093	7680	1219	0.99481	0.0141068	0.988548	0.99987	0.989448	84.0714	5.54788e-19	1	4	39	19	35	19	86	14	46	1
TRG_NLS_Bipartite_1_198	198	53	4069	92	0.299609	0.265151	0.0102873	0.529749	0.0746753	4290.87	0	0	4	0	19	35	0	0	0	0	0.220532
LIG_RGD_208	208	123	10	6	0.00988269	0.0240867	0.0238742	0.00130191	0.00487013	164.034	2.40144e-36	0	0	0	0	0	2	0	0	0	0.00760456
MOD_PKA_2_212	212	5083	7685	1220	0.994525	0.0147526	0.986607	1.00052	0.99026	114.155	1.6275e-25	1	4	39	19	35	19	86	14	46	1
MOD_CK2_1_214	214	124	2801	68	0.212798	0.224808	0.0240683	0.364666	0.0551948	2335.7	0	0	0	0	0	35	0	0	0	0	0.13308
TRG_ENDOCYTIC_2_219	219	5092	7684	1216	0.99481	0.0141068	0.988354	1.00039	0.987013	102.423	5.74155e-23	1	4	39	19	35	19	86	14	46	1
TRG_NES_CRM1_1_220	220	7	3	0	0.000710985	0.00254695	0.0013587	0.000390574	0	5.02864	0.0809179	0	0	0	0	0	0	0	0	1	0.00380228
MOD_PKA_2_242	242	5076	7684	1063	0.982794	0.0377644	0.985248	1.00039	0.862825	1191.09	2.27897e-259	1	4	39	19	35	19	86	14	46	1
TRG_LysEnd_APsAcLL_1_252	252	5051	6587	1205	0.913118	0.128232	0.980396	0.857571	0.978084	658.222	1.17192e-143	1	4	39	19	35	19	86	14	46	1
LIG_Actin_WH2_2_252	252	5076	7474	1201	0.977675	0.0464497	0.985248	0.97305	0.974838	21.5195	2.12372e-05	1	4	39	19	35	19	86	14	46	1
MOD_PKA_2_266	266	5030	7683	1216	0.990331	0.023659	0.97632	1.00026	0.987013	186.118	3.84495e-41	1	4	39	19	35	19	86	14	46	1
LIG_SH3_3_277	277	4	2913	60	0.21166	0.22416	0.000776398	0.379247	0.0487013	2862.04	0	1	4	0	19	35	1	0	0	0	0.228137
MOD_CK2_1_284	284	3	14	4	0.00149307	0.00486724	0.000582298	0.00182268	0.00324675	5.96778	0.0505957	0	2	0	1	0	0	0	0	0	0.0114068
LIG_14-3-3_2_293	293	5021	3663	1011	0.6893	0.269115	0.974573	0.476891	0.820617	3675.03	0	1	0	39	0	0	19	86	14	46	0.779468
TRG_LysEnd_APsAcLL_1_294	294	5087	7682	1219	0.994525	0.0147526	0.987384	1.00013	0.989448	98.4152	4.25999e-22	1	4	39	19	35	19	86	14	46	1
TRG_ENDOCYTIC_2_296	296	5074	7684	1222	0.993957	0.0160252	0.98486	1.00039	0.991883	124.783	8.01005e-28	1	4	39	19	35	19	86	14	46	1
LIG_Clathr_ClatBox_1_298	298	5085	7681	1218	0.994241	0.015392	0.986995	1	0.988636	98.4884	4.1069e-22	1	4	39	19	35	19	86	14	46	1
TRG_LysEnd_APsAcLL_1_302	302	5080	7681	1193	0.992108	0.0200091	0.986025	1	0.968344	174.31	1.40959e-38	1	4	39	19	35	19	86	14	46	1
LIG_AP2alpha_2_302	302	5079	7683	1219	0.994028	0.0158675	0.985831	1.00026	0.989448	112.923	3.01312e-25	1	4	39	19	35	19	86	14	46	1
MOD_PIKK_1_307	307	5091	7679	1216	0.994383	0.0150731	0.98816	0.99974	0.987013	87.164	1.18188e-19	1	4	39	19	35	19	86	14	46	1
MOD_GSK3_1_307	307	5089	7680	1218	0.994454	0.0149131	0.987772	0.99987	0.988636	90.126	2.6877e-20	1	4	39	19	35	19	86	12	46	0.992395
LIG_BRCT_BRCA1_1_309	309	5016	255	1013	0.446783	0.298565	0.973602	0.0331988	0.82224	11803.3	0	0	0	0	0	0	19	86	14	46	0.627376
TRG_ENDOCYTIC_2_313	313	1	4076	61	0.294205	0.263128	0.000194099	0.53066	0.049513	4568.14	0	1	4	0	19	35	0	0	0	0	0.224335
LIG_APCC_KENbox_2_318	318	16	11	177	0.0145041	0.032919	0.00310559	0.00143211	0.143669	1576.64	0	0	0	0	0	0	8	0	0	0	0.0304183
MOD_GSK3_1_319	319	13	1	2	0.00113758	0.00384281	0.00252329	0.000130191	0.00162338	15.8223	0.000366642	0	0	0	0	0	1	0	0	0	0.00380228
MOD_PIKK_1_323	323	5087	7685	1218	0.994668	0.0144306	0.987384	1.00052	0.988636	109.6	1.58703e-24	1	4	39	19	35	19	86	14	46	1
LIG_14-3-3_3_334	334	1	3	1	0.000355492	0.00138051	0.000194099	0.000390574	0.000811688	1.12574	0.569573	0	0	0	0	0	0	1	0	1	0.00760456
LIG_BRCT_BRCA1_1_334	334	5064	7674	1212	0.991824	0.020604	0.982919	0.999089	0.983766	110.227	1.16012e-24	1	4	39	19	35	19	86	14	46	1
LIG_FHA_2_335	335	0	2	1	0.000213295	0.000875635	0	0.000260383	0.000811688	3.24768	0.19714	0	0	0	0	0	0	1	0	0	0.00380228
MOD_PKA_2_341	341	5024	4792	1022	0.770565	0.233908	0.975155	0.623877	0.829545	2178.85	0	1	4	39	19	0	19	86	14	46	0.86692
LIG_14-3-3_3_342	342	5051	7667	807	0.961607	0.0707047	0.980396	0.998177	0.655032	3463.91	0	1	4	39	19	35	19	86	14	45	0.996198
LIG_CYCLIN_1_342	342	67	2892	199	0.224529	0.231297	0.0130047	0.376513	0.161526	2371.01	0	0	0	0	0	35	0	0	0	0	0.13308
MOD_PKA_2_347	347	48	2865	185	0.220263	0.228978	0.00931677	0.372998	0.150162	2413.39	0	0	0	0	0	35	0	0	0	0	0.13308
MOD_ProDKin_1_350	350	0	2847	50	0.205972	0.22087	0	0.370655	0.0405844	2816.19	0	0	0	0	0	35	0	0	0	0	0.13308
MOD_PKA_2_356	356	3	57	32	0.00654106	0.0171194	0.000582298	0.00742091	0.025974	100.662	1.38515e-22	0	0	0	1	0	0	0	0	0	0.00380228
MOD_GSK3_1_370	370	3432	430	269	0.293708	0.262939	0.666149	0.0559823	0.218344	5571.27	0	1	4	0	19	0	0	0	0	0	0.0912548
MOD_CK2_1_374	374	3720	3931	576	0.584927	0.294735	0.72205	0.511782	0.467532	638.19	2.62348e-139	1	4	0	19	35	19	0	0	0	0.296578
LIG_FHA_2_375	375	10	1	2	0.00092428	0.00320567	0.00194099	0.000130191	0.00162338	11.6644	0.00293157	0	0	0	0	0	1	0	0	0	0.00380228
TRG_ENDOCYTIC_2_385	385	5093	7681	1220	0.994952	0.0137814	0.988548	1	0.99026	86.438	1.69913e-19	1	4	39	18	35	19	86	14	46	0.996198
MOD_GSK3_1_389	389	5058	7679	1212	0.991753	0.020752	0.981755	0.99974	0.983766	132.474	1.71263e-29	1	4	38	19	35	19	86	14	46	0.996198
MOD_PKA_2_399	399	4844	4199	532	0.680768	0.271994	0.940217	0.546674	0.431818	2582.66	0	1	4	0	19	35	18	0	14	45	0.51711
MOD_GSK3_1_404	404	5086	6031	1183	0.874511	0.164042	0.987189	0.785184	0.960227	1237.02	2.41951e-269	1	4	39	19	0	18	86	14	46	0.863118
LIG_BRCT_BRCA1_1_416	416	165	26	20	0.0150018	0.0338272	0.0320264	0.00338498	0.0162338	171.328	6.26062e-38	0	0	0	0	0	0	0	0	1	0.00380228
LIG_CYCLIN_1_416	416	5087	7683	1203	0.993459	0.0171194	0.987384	1.00026	0.976461	138.72	7.53792e-31	1	4	39	19	35	18	86	14	46	0.996198
MOD_PKA_2_421	421	5082	3637	1154	0.701955	0.264572	0.986413	0.473506	0.936688	4233.11	0	1	0	39	0	0	19	84	14	46	0.771863
MOD_GSK3_1_430	430	4871	4058	532	0.672663	0.274594	0.945458	0.528317	0.431818	2792.62	0	1	0	0	0	35	18	86	14	46	0.760456
MOD_GSK3_1_435	435	221	3379	683	0.304515	0.266935	0.042896	0.439917	0.554383	2693.13	0	0	0	39	0	0	1	0	0	0	0.152091
MOD_PKA_2_435	435	5079	7684	1217	0.993957	0.0160252	0.985831	1.00039	0.987825	117.278	3.41522e-26	1	4	39	19	35	19	86	14	46	1
LIG_TRAF6_451	451	8	4017	56	0.290153	0.261571	0.0015528	0.522979	0.0454545	4463.15	0	0	4	0	19	35	0	0	0	0	0.220532
MOD_SUMO_451	451	512	6225	864	0.540419	0.299609	0.0993789	0.810441	0.701299	6418.23	0	0	0	39	19	35	0	2	0	3	0.372624
LIG_CtBP_453	453	38	3373	674	0.290437	0.261681	0.00737578	0.439136	0.547078	3220.92	0	0	0	39	0	0	0	0	0	0	0.148289
LIG_14-3-3_3_470	470	36	55	235	0.0231781	0.0478429	0.00698758	0.00716053	0.190747	1674.62	0	1	0	0	0	0	0	0	0	0	0.00380228
MOD_ProDKin_1_470	470	36	55	236	0.0232492	0.0479584	0.00698758	0.00716053	0.191558	1684.41	0	1	0	0	0	0	0	0	0	0	0.00380228
LIG_SH3_3_471	471	5088	7685	1215	0.994525	0.0147526	0.987578	1.00052	0.986201	112.065	4.6285e-25	1	4	39	19	35	19	86	14	46	1
MOD_GSK3_1_475	475	3563	7475	957	0.852826	0.181438	0.691576	0.973181	0.776786	2010.49	0	1	4	39	19	35	19	0	0	1	0.448669
LIG_BRCT_BRCA1_1_485	485	4968	7677	1192	0.98379	0.0360028	0.964286	0.999479	0.967532	261.871	1.36608e-57	1	4	39	19	35	19	83	14	46	0.988593
LIG_SH2_STAT5_487	487	4973	7670	1193	0.983718	0.0361295	0.965256	0.998568	0.968344	233.572	1.90774e-51	1	4	39	19	35	19	83	14	46	0.988593
LIG_PDZ_Class_2_492	492	0	1	0	7.10985e-05	0.000325803	0	0.000130191	0	0.831201	0.659944	0	0	0	0	0	0	1	0	0	0.00380228
